# Supplementary material for: 3-Benzyl-5,7-dimeth­oxy­chroman-4-ol
Source: Acta Crystallogr Sect E Struct Rep Online. 2011 Feb 23;67(Pt 3):o703. doi: 10.1107/S1600536811002066 (PMC3052041; doi:10.1107/S1600536811002066)
Supplement: Supplementary file 1 [file e-67-0o703-sup1.cif]

##############################################################################
###                                                                        ###
###        Electronic paper (Acta Crystallographica Section E)             ###
###                                                                        ###
##############################################################################
#                                                                            #
# This CIF contains the data in a paper accepted for publication in Acta     #
# Crystallographica Section E. It conforms to the requirements of Notes      #
# for Authors for Section E, and has been peer reviewed under the auspices   #
# of the IUCr Commission on Journals.                                        #
#                                                                            #
# Full details of the Crystallographic Information File format               #
# are given in the paper "The Crystallographic Information File (CIF):       #
# a New Standard Archive File for Crystallography" by S. R. Hall, F. H.      #
# Allen and I. D. Brown [Acta Cryst. (1991), A47, 655-685].                  #
#                                                                            #
# The current version of the core CIF dictionary is obtainable from          #
# ftp://ftp.iucr.org/pub/cif_core.dic. The current version number is 2.4.    #
#                                                                            #
# Software is freely available for graphical display of the structure(s) in  #
# this CIF.  For information consult the CIF home page http://www.iucr.org/  #
# cif/home.html                                                              #
#                                                                            #
# This file may be used for bona fide research purposes within the           #
# scientific community so long as proper attribution is given to the journal # 
# article from which it was obtained.                                        #
#                                                                            #
##############################################################################
                                             
data_I
_audit_creation_method     SHELXL-97
_chemical_name_systematic
;
3-Benzyl-5,7-dimethoxychroman-4-ol
;
_chemical_name_common     ?
_chemical_formula_moiety     'C18 H20 O4'
_chemical_formula_sum     'C18 H20 O4'
_chemical_formula_iupac     'C18 H20 O4'
_chemical_formula_weight     300.34
_chemical_melting_point     ?
_symmetry_cell_setting     monoclinic
_symmetry_space_group_name_H-M     'P 21/c'
loop_
    _symmetry_equiv_pos_as_xyz
    'x, y, z'
    '-x, y+1/2, -z+1/2'
    '-x, -y, -z'
    'x, -y-1/2, z-1/2'
_cell_length_a     9.870(5)
_cell_length_b     11.211(6)
_cell_length_c     14.603(7)
_cell_angle_alpha     90.00
_cell_angle_beta     107.072(7)
_cell_angle_gamma     90.00
_cell_volume     1544.6(13)
_cell_formula_units_Z     4
_cell_measurement_reflns_used     12055
_cell_measurement_theta_min     2.16
_cell_measurement_theta_max     28.47
_cell_measurement_temperature     100(2)
_cell_special_details     1544.6(13)
_exptl_crystal_description     needle
_exptl_crystal_colour     colourless
_exptl_crystal_size_max     0.37
_exptl_crystal_size_mid     0.24
_exptl_crystal_size_min     0.20
_exptl_crystal_density_diffrn     1.292
_exptl_crystal_density_meas     ?
_exptl_crystal_density_method     'not measured'
_exptl_crystal_F_000     640
_exptl_absorpt_coefficient_mu     0.091
_exptl_absorpt_correction_type     none
_exptl_special_details
;
;
_diffrn_ambient_temperature     100(2)
_diffrn_radiation_type     MoK\a
_diffrn_radiation_wavelength     0.71073
_diffrn_radiation_source     'fine-focus sealed tube'
_diffrn_radiation_monochromator     graphite
_diffrn_measurement_device_type     'Bruker Kappa DUO APEXII'
_diffrn_measurement_method     '0.5\% \f scans and \w scans'
_diffrn_reflns_number     12055
_diffrn_reflns_av_R_equivalents     0.0214
_diffrn_reflns_av_sigmaI/netI     0.0205
_diffrn_reflns_theta_min     2.16
_diffrn_reflns_theta_max     28.47
_diffrn_reflns_theta_full     28.47
_diffrn_measured_fraction_theta_max     0.997
_diffrn_measured_fraction_theta_full     0.997
_diffrn_reflns_limit_h_min     -12
_diffrn_reflns_limit_h_max     13
_diffrn_reflns_limit_k_min     -15
_diffrn_reflns_limit_k_max     14
_diffrn_reflns_limit_l_min     -19
_diffrn_reflns_limit_l_max     9
_diffrn_standards_number     ?
_diffrn_standards_interval_count     ?
_diffrn_standards_interval_time     ?
_diffrn_standards_decay_%     0
_refine_special_details
;
Refinement of <i>F</i>^2^ against ALL reflections. The weighted <i>R</i>-factor
<i>wR</i> and goodness of fit <i>S</i> are based on <i>F</i>^2^, conventional
<i>R</i>-factors <i>R</i> are based on <i>F</i>, with <i>F</i> set to zero for
negative <i>F</i>^2^. The threshold expression of <i>F</i>^2^ >
\s(<i>F</i>^2^) is used only for calculating <i>R</i>-factors(gt) <i>etc</i>.
and is not relevant to the choice of reflections for refinement.
<i>R</i>-factors based on <i>F</i>^2^ are statistically about twice as large
as those based on <i>F</i>, and <i>R</i>- factors based on ALL data will be
even larger.
;
_reflns_number_total     3882
_reflns_number_gt     3369
_reflns_threshold_expression     I>2sigma(I)
_refine_ls_structure_factor_coef     Fsqd
_refine_ls_matrix_type     full
_refine_ls_R_factor_all     0.0437
_refine_ls_R_factor_gt     0.0374
_refine_ls_wR_factor_gt     0.0956
_refine_ls_wR_factor_ref     0.1002
_refine_ls_goodness_of_fit_ref     1.044
_refine_ls_restrained_S_all     1.045
_refine_ls_number_reflns     3882
_refine_ls_number_parameters     203
_refine_ls_number_restraints     1
_refine_ls_hydrogen_treatment     mixed
_refine_ls_weighting_scheme     calc
_refine_ls_weighting_details
         'calc w=1/[\s^2^(Fo^2^)+(0.0499P)^2^+0.5109P] where P=(Fo^2^+2Fc^2^)/3'
_atom_sites_solution_hydrogens     geom
_atom_sites_solution_primary     direct
_atom_sites_solution_secondary     difmap
_refine_ls_shift/su_max     0.000
_refine_ls_shift/su_mean     0.000
_refine_diff_density_max     0.380
_refine_diff_density_min     -0.214
_refine_ls_extinction_method     none
_refine_ls_extinction_coef     none
loop_
    _atom_type_symbol
    _atom_type_description
    _atom_type_scat_dispersion_real
    _atom_type_scat_dispersion_imag
    _atom_type_scat_source
    'C' 'C' 0.0033 0.0016
                         'International Tables Vol C Tables 4.2.6.8 and 6.1.1.4'
    'H' 'H' 0.0000 0.0000
                         'International Tables Vol C Tables 4.2.6.8 and 6.1.1.4'
    'O' 'O' 0.0106 0.0060
                         'International Tables Vol C Tables 4.2.6.8 and 6.1.1.4'
_computing_data_collection     'APEX (Bruker, 2006)'
_computing_cell_refinement     'SAINT (Bruker, 2006)'
_computing_data_reduction     'SAINT (Bruker, 2006)'
_computing_structure_solution     'SHELXS97 (Sheldrick, 2008)'
_computing_structure_refinement     'SHELXL97 (Sheldrick, 2008)'
_computing_molecular_graphics     'OLEX2 (Dolomanov <i>et al.</i>, 2009)'
_computing_publication_material     'SHELXL97 (Sheldrick, 2008)'
loop_
    _atom_site_type_symbol
    _atom_site_label
    _atom_site_fract_x
    _atom_site_fract_y
    _atom_site_fract_z
    _atom_site_U_iso_or_equiv
    _atom_site_adp_type
    _atom_site_calc_flag
    _atom_site_refinement_flags
    _atom_site_occupancy
    _atom_site_disorder_assembly
    _atom_site_disorder_group
    O O1 -0.00588(8) -0.11619(7) 0.23516(5) 0.01815(17) Uani d . 1 . .
    O O2 0.16950(8) 0.17225(7) 0.31067(5) 0.01963(17) Uani d D 1 . .
    H H2O 0.1135(16) 0.2376(12) 0.2790(11) 0.046(5) Uiso d D 1 . .
    O O3 -0.32946(8) 0.01390(7) -0.06048(5) 0.02129(18) Uani d . 1 . .
    O O4 0.08477(8) 0.24224(7) 0.08733(5) 0.01719(16) Uani d . 1 . .
    C C1 0.10969(11) -0.08620(10) 0.31876(7) 0.0177(2) Uani d . 1 . .
    H H1A 0.1427 -0.1592 0.3569 0.021 Uiso calc R 1 . .
    H H1B 0.0757 -0.0295 0.3591 0.021 Uiso calc R 1 . .
    C C2 0.23245(10) -0.03074(9) 0.29118(7) 0.0150(2) Uani d . 1 . .
    H H2 0.2580 -0.0855 0.2448 0.018 Uiso calc R 1 . .
    C C3 0.18241(10) 0.08729(9) 0.23985(7) 0.01346(19) Uani d . 1 . .
    H H3 0.2548 0.1163 0.2094 0.016 Uiso calc R 1 . .
    C C4 0.04340(10) 0.06766(9) 0.16310(7) 0.01331(19) Uani d . 1 . .
    C C5 -0.04198(10) -0.03082(9) 0.16389(7) 0.0144(2) Uani d . 1 . .
    C C6 -0.16888(11) -0.05346(9) 0.09140(7) 0.0165(2) Uani d . 1 . .
    H H6 -0.2252 -0.1213 0.0942 0.020 Uiso calc R 1 . .
    C C7 -0.20927(10) 0.02633(10) 0.01570(7) 0.0162(2) Uani d . 1 . .
    C C8 -0.12787(11) 0.12749(9) 0.01173(7) 0.0163(2) Uani d . 1 . .
    H H8 -0.1576 0.1821 -0.0400 0.020 Uiso calc R 1 . .
    C C9 -0.00293(10) 0.14667(9) 0.08470(7) 0.01417(19) Uani d . 1 . .
    C C10 0.36316(11) -0.01853(10) 0.37985(7) 0.0185(2) Uani d . 1 . .
    H H10A 0.3408 0.0374 0.4259 0.022 Uiso calc R 1 . .
    H H10B 0.3851 -0.0972 0.4116 0.022 Uiso calc R 1 . .
    C C11 0.49155(11) 0.02629(10) 0.35418(7) 0.0177(2) Uani d . 1 . .
    C C12 0.58336(12) -0.05326(11) 0.32883(8) 0.0232(2) Uani d . 1 . .
    H H12 0.5668 -0.1366 0.3300 0.028 Uiso calc R 1 . .
    C C13 0.69930(12) -0.01154(14) 0.30172(9) 0.0313(3) Uani d . 1 . .
    H H13 0.7614 -0.0666 0.2851 0.038 Uiso calc R 1 . .
    C C14 0.72403(13) 0.11021(14) 0.29902(9) 0.0343(3) Uani d . 1 . .
    H H14 0.8024 0.1387 0.2800 0.041 Uiso calc R 1 . .
    C C15 0.63369(13) 0.18964(13) 0.32419(9) 0.0307(3) Uani d . 1 . .
    H H15 0.6504 0.2730 0.3225 0.037 Uiso calc R 1 . .
    C C16 0.51859(12) 0.14850(11) 0.35193(8) 0.0221(2) Uani d . 1 . .
    H H16 0.4578 0.2040 0.3695 0.027 Uiso calc R 1 . .
    C C17 -0.40947(12) -0.09390(11) -0.06520(8) 0.0237(2) Uani d . 1 . .
    H H17A -0.4920 -0.0922 -0.1223 0.036 Uiso calc R 1 . .
    H H17B -0.4413 -0.1006 -0.0079 0.036 Uiso calc R 1 . .
    H H17C -0.3497 -0.1626 -0.0687 0.036 Uiso calc R 1 . .
    C C18 0.05036(12) 0.31979(10) 0.00542(8) 0.0204(2) Uani d . 1 . .
    H H18A 0.1204 0.3841 0.0158 0.031 Uiso calc R 1 . .
    H H18B -0.0441 0.3540 -0.0037 0.031 Uiso calc R 1 . .
    H H18C 0.0512 0.2742 -0.0516 0.031 Uiso calc R 1 . .
loop_
    _atom_site_aniso_label
    _atom_site_aniso_U_11
    _atom_site_aniso_U_22
    _atom_site_aniso_U_33
    _atom_site_aniso_U_12
    _atom_site_aniso_U_13
    _atom_site_aniso_U_23
    O1 0.0173(3) 0.0177(4) 0.0169(4) -0.0036(3) 0.0012(3) 0.0048(3)
    O2 0.0239(4) 0.0178(4) 0.0151(3) 0.0049(3) 0.0025(3) -0.0040(3)
    O3 0.0182(4) 0.0241(4) 0.0173(4) -0.0025(3) -0.0014(3) -0.0001(3)
    O4 0.0204(4) 0.0153(4) 0.0148(3) -0.0021(3) 0.0037(3) 0.0037(3)
    C1 0.0165(4) 0.0200(5) 0.0151(4) -0.0024(4) 0.0022(4) 0.0045(4)
    C2 0.0148(4) 0.0150(5) 0.0150(4) 0.0008(4) 0.0043(4) 0.0013(4)
    C3 0.0149(4) 0.0139(5) 0.0116(4) -0.0004(3) 0.0039(3) -0.0005(3)
    C4 0.0143(4) 0.0144(5) 0.0116(4) 0.0012(4) 0.0043(3) -0.0006(3)
    C5 0.0158(4) 0.0149(5) 0.0132(4) 0.0018(4) 0.0056(4) 0.0012(4)
    C6 0.0154(4) 0.0171(5) 0.0172(5) -0.0016(4) 0.0053(4) -0.0005(4)
    C7 0.0146(4) 0.0198(5) 0.0132(4) 0.0010(4) 0.0028(4) -0.0028(4)
    C8 0.0189(5) 0.0169(5) 0.0125(4) 0.0023(4) 0.0038(4) 0.0016(4)
    C9 0.0169(4) 0.0132(4) 0.0136(4) 0.0008(4) 0.0062(4) -0.0006(4)
    C10 0.0165(5) 0.0206(5) 0.0169(5) 0.0002(4) 0.0025(4) 0.0045(4)
    C11 0.0146(4) 0.0221(5) 0.0133(4) -0.0010(4) -0.0009(4) 0.0021(4)
    C12 0.0199(5) 0.0253(6) 0.0217(5) 0.0031(4) 0.0020(4) 0.0013(4)
    C13 0.0180(5) 0.0516(8) 0.0235(6) 0.0070(5) 0.0047(4) 0.0035(5)
    C14 0.0173(5) 0.0596(9) 0.0227(6) -0.0095(6) 0.0006(4) 0.0103(6)
    C15 0.0269(6) 0.0346(7) 0.0238(6) -0.0143(5) -0.0033(5) 0.0066(5)
    C16 0.0212(5) 0.0226(6) 0.0187(5) -0.0031(4) -0.0003(4) 0.0004(4)
    C17 0.0187(5) 0.0257(6) 0.0234(5) -0.0043(4) 0.0011(4) -0.0040(4)
    C18 0.0269(5) 0.0175(5) 0.0169(5) -0.0009(4) 0.0066(4) 0.0051(4)
_geom_special_details
;
All e.s.d.'s (except the e.s.d. in the dihedral angle between two l.s. planes)
are estimated using the full covariance matrix. The cell e.s.d.'s are taken
into account individually in the estimation of e.s.d.'s in distances, angles
and torsion angles; correlations between e.s.d.'s in cell parameters are only
used when they are defined by crystal symmetry. An approximate (isotropic)
treatment of cell e.s.d.'s is used for estimating e.s.d.'s involving l.s.
planes.
;
loop_
    _geom_bond_atom_site_label_1
    _geom_bond_atom_site_label_2
    _geom_bond_site_symmetry_2
    _geom_bond_distance
    _geom_bond_publ_flag
    O1 C5 . 1.3815(13) ?
    O1 C1 . 1.4445(13) ?
    O2 C3 . 1.4389(13) ?
    O2 H2O . 0.952(9) ?
    O3 C7 . 1.3746(13) ?
    O3 C17 . 1.4342(15) ?
    O4 C9 . 1.3708(13) ?
    O4 C18 . 1.4365(13) ?
    C1 C2 . 1.5176(15) ?
    C1 H1A . 0.9900 ?
    C1 H1B . 0.9900 ?
    C2 C3 . 1.5296(15) ?
    C2 C10 . 1.5423(15) ?
    C2 H2 . 1.0000 ?
    C3 C4 . 1.5113(14) ?
    C3 H3 . 1.0000 ?
    C4 C5 . 1.3911(15) ?
    C4 C9 . 1.4131(14) ?
    C5 C6 . 1.4053(15) ?
    C6 C7 . 1.3864(15) ?
    C6 H6 . 0.9500 ?
    C7 C8 . 1.4009(16) ?
    C8 C9 . 1.3895(14) ?
    C8 H8 . 0.9500 ?
    C10 C11 . 1.5091(15) ?
    C10 H10A . 0.9900 ?
    C10 H10B . 0.9900 ?
    C11 C12 . 1.3966(16) ?
    C11 C16 . 1.3981(17) ?
    C12 C13 . 1.3967(18) ?
    C12 H12 . 0.9500 ?
    C13 C14 . 1.389(2) ?
    C13 H13 . 0.9500 ?
    C14 C15 . 1.384(2) ?
    C14 H14 . 0.9500 ?
    C15 C16 . 1.3919(17) ?
    C15 H15 . 0.9500 ?
    C16 H16 . 0.9500 ?
    C17 H17A . 0.9800 ?
    C17 H17B . 0.9800 ?
    C17 H17C . 0.9800 ?
    C18 H18A . 0.9800 ?
    C18 H18B . 0.9800 ?
    C18 H18C . 0.9800 ?
loop_
    _geom_angle_atom_site_label_1
    _geom_angle_atom_site_label_2
    _geom_angle_atom_site_label_3
    _geom_angle_site_symmetry_1
    _geom_angle_site_symmetry_3
    _geom_angle
    _geom_angle_publ_flag
    C5 O1 C1 . . 116.13(8) ?
    C3 O2 H2O . . 108.8(10) ?
    C7 O3 C17 . . 117.16(9) ?
    C9 O4 C18 . . 117.17(8) ?
    O1 C1 C2 . . 111.41(9) ?
    O1 C1 H1A . . 109.3 ?
    C2 C1 H1A . . 109.3 ?
    O1 C1 H1B . . 109.3 ?
    C2 C1 H1B . . 109.3 ?
    H1A C1 H1B . . 108.0 ?
    C1 C2 C3 . . 108.44(8) ?
    C1 C2 C10 . . 110.47(9) ?
    C3 C2 C10 . . 113.88(9) ?
    C1 C2 H2 . . 108.0 ?
    C3 C2 H2 . . 108.0 ?
    C10 C2 H2 . . 108.0 ?
    O2 C3 C4 . . 112.14(8) ?
    O2 C3 C2 . . 107.73(8) ?
    C4 C3 C2 . . 109.25(8) ?
    O2 C3 H3 . . 109.2 ?
    C4 C3 H3 . . 109.2 ?
    C2 C3 H3 . . 109.2 ?
    C5 C4 C9 . . 116.84(9) ?
    C5 C4 C3 . . 121.98(9) ?
    C9 C4 C3 . . 121.13(9) ?
    O1 C5 C4 . . 122.22(9) ?
    O1 C5 C6 . . 114.71(9) ?
    C4 C5 C6 . . 123.04(9) ?
    C7 C6 C5 . . 117.91(10) ?
    C7 C6 H6 . . 121.0 ?
    C5 C6 H6 . . 121.0 ?
    O3 C7 C6 . . 123.90(10) ?
    O3 C7 C8 . . 114.69(9) ?
    C6 C7 C8 . . 121.41(9) ?
    C9 C8 C7 . . 118.96(9) ?
    C9 C8 H8 . . 120.5 ?
    C7 C8 H8 . . 120.5 ?
    O4 C9 C8 . . 123.60(9) ?
    O4 C9 C4 . . 114.56(9) ?
    C8 C9 C4 . . 121.84(9) ?
    C11 C10 C2 . . 112.17(9) ?
    C11 C10 H10A . . 109.2 ?
    C2 C10 H10A . . 109.2 ?
    C11 C10 H10B . . 109.2 ?
    C2 C10 H10B . . 109.2 ?
    H10A C10 H10B . . 107.9 ?
    C12 C11 C16 . . 118.44(11) ?
    C12 C11 C10 . . 120.71(10) ?
    C16 C11 C10 . . 120.81(10) ?
    C11 C12 C13 . . 120.71(12) ?
    C11 C12 H12 . . 119.6 ?
    C13 C12 H12 . . 119.6 ?
    C14 C13 C12 . . 120.16(12) ?
    C14 C13 H13 . . 119.9 ?
    C12 C13 H13 . . 119.9 ?
    C15 C14 C13 . . 119.50(12) ?
    C15 C14 H14 . . 120.3 ?
    C13 C14 H14 . . 120.3 ?
    C14 C15 C16 . . 120.57(13) ?
    C14 C15 H15 . . 119.7 ?
    C16 C15 H15 . . 119.7 ?
    C15 C16 C11 . . 120.62(12) ?
    C15 C16 H16 . . 119.7 ?
    C11 C16 H16 . . 119.7 ?
    O3 C17 H17A . . 109.5 ?
    O3 C17 H17B . . 109.5 ?
    H17A C17 H17B . . 109.5 ?
    O3 C17 H17C . . 109.5 ?
    H17A C17 H17C . . 109.5 ?
    H17B C17 H17C . . 109.5 ?
    O4 C18 H18A . . 109.5 ?
    O4 C18 H18B . . 109.5 ?
    H18A C18 H18B . . 109.5 ?
    O4 C18 H18C . . 109.5 ?
    H18A C18 H18C . . 109.5 ?
    H18B C18 H18C . . 109.5 ?
loop_
    _geom_torsion_atom_site_label_1
    _geom_torsion_atom_site_label_2
    _geom_torsion_atom_site_label_3
    _geom_torsion_atom_site_label_4
    _geom_torsion_site_symmetry_1
    _geom_torsion_site_symmetry_2
    _geom_torsion_site_symmetry_3
    _geom_torsion_site_symmetry_4
    _geom_torsion
    _geom_torsion_publ_flag
    C5 O1 C1 C2 . . . . -44.61(12) ?
    O1 C1 C2 C3 . . . . 63.83(11) ?
    O1 C1 C2 C10 . . . . -170.72(8) ?
    C1 C2 C3 O2 . . . . 73.15(10) ?
    C10 C2 C3 O2 . . . . -50.27(11) ?
    C1 C2 C3 C4 . . . . -48.90(11) ?
    C10 C2 C3 C4 . . . . -172.32(8) ?
    O2 C3 C4 C5 . . . . -100.13(11) ?
    C2 C3 C4 C5 . . . . 19.23(12) ?
    O2 C3 C4 C9 . . . . 82.51(11) ?
    C2 C3 C4 C9 . . . . -158.13(9) ?
    C1 O1 C5 C4 . . . . 12.11(13) ?
    C1 O1 C5 C6 . . . . -169.70(9) ?
    C9 C4 C5 O1 . . . . 178.06(9) ?
    C3 C4 C5 O1 . . . . 0.59(14) ?
    C9 C4 C5 C6 . . . . 0.02(14) ?
    C3 C4 C5 C6 . . . . -177.45(9) ?
    O1 C5 C6 C7 . . . . -177.79(9) ?
    C4 C5 C6 C7 . . . . 0.38(15) ?
    C17 O3 C7 C6 . . . . -5.93(14) ?
    C17 O3 C7 C8 . . . . 173.97(9) ?
    C5 C6 C7 O3 . . . . 178.97(9) ?
    C5 C6 C7 C8 . . . . -0.92(15) ?
    O3 C7 C8 C9 . . . . -178.85(9) ?
    C6 C7 C8 C9 . . . . 1.05(15) ?
    C18 O4 C9 C8 . . . . -5.74(14) ?
    C18 O4 C9 C4 . . . . 174.43(8) ?
    C7 C8 C9 O4 . . . . 179.55(9) ?
    C7 C8 C9 C4 . . . . -0.63(15) ?
    C5 C4 C9 O4 . . . . 179.95(8) ?
    C3 C4 C9 O4 . . . . -2.56(13) ?
    C5 C4 C9 C8 . . . . 0.11(14) ?
    C3 C4 C9 C8 . . . . 177.60(9) ?
    C1 C2 C10 C11 . . . . 175.01(9) ?
    C3 C2 C10 C11 . . . . -62.68(12) ?
    C2 C10 C11 C12 . . . . -88.26(12) ?
    C2 C10 C11 C16 . . . . 89.45(12) ?
    C16 C11 C12 C13 . . . . -0.11(16) ?
    C10 C11 C12 C13 . . . . 177.66(10) ?
    C11 C12 C13 C14 . . . . -0.46(17) ?
    C12 C13 C14 C15 . . . . 0.56(18) ?
    C13 C14 C15 C16 . . . . -0.10(18) ?
    C14 C15 C16 C11 . . . . -0.48(17) ?
    C12 C11 C16 C15 . . . . 0.57(16) ?
    C10 C11 C16 C15 . . . . -177.19(10) ?
loop_
    _geom_hbond_atom_site_label_D
    _geom_hbond_atom_site_label_H
    _geom_hbond_atom_site_label_A
    _geom_hbond_site_symmetry_A
    _geom_hbond_distance_DH
    _geom_hbond_distance_HA
    _geom_hbond_distance_DA
    _geom_hbond_angle_DHA
    O2 H2O O1 2 0.952(9) 1.931(11) 2.8366(15) 158.2(15)
data_global
_journal_date_recd_electronic     2010-11-02
_journal_date_accepted     2011-01-13
_journal_name_full     'Acta Crystallographica, Section E'
_journal_year     2011
_journal_volume     67
_journal_issue      3
_journal_page_first     o703
_journal_page_last     o703
_journal_paper_category     QO
_journal_coeditor_code     PB2047
_publ_contact_author_name     'Karen du Toit'
_publ_contact_author_address
;
School of Pharmacy and Pharmacology,
University of KwaZulu-Natal,
Durban, 4000
South Africa
;
_publ_contact_author_email     'karent@ukzn.ac.za'
_publ_contact_author_fax     '27 31 260 7792'
_publ_contact_author_phone     '27 31 260 7413'
_publ_section_title
;
3-Benzyl-5,7-dimethoxychroman-4-ol
;
loop_
    _publ_author_name
    _publ_author_footnote
    _publ_author_address
    'Shaikh, Mahidansha M.' .
;
School of Pharmacy and Pharmacology,
University of KwaZulu-Natal,
Durban 4000
South Africa
;
    'Maguire, Glenn E.M.' .
;
School of Chemistry
University of KwaZulu-Natal
Durban 4000
South Africa
;
    'Kruger, Hendrik G.' .
;
School of Chemistry
University of KwaZulu-Natal
Durban 4000
South Africa
;
    'Toit, Karen du' .
;
School of Pharmacy and Pharmacology,
University of KwaZulu-Natal,
Durban 4000
South Africa
;
