# Supplementary material for: 3-Benzyl-5,7-dimeth­oxy­chroman-4-ol
Source: Acta Crystallogr Sect E Struct Rep Online. 2011 Feb 23;67(Pt 3):o703. doi: 10.1107/S1600536811002066 (PMC3052041; doi:10.1107/S1600536811002066)
Supplement: Supplementary file 2 [file e-67-0o703-Isup2.hkl]

# 
# h,k,l, Fc-squared, Fo-squared, sigma(Fo-squared) and status flag 
# 
data_I
_shelx_title ' hif104a in P2(1)/c' 
_shelx_refln_list_code          4 
_shelx_F_calc_maximum      161.28 
_exptl_crystal_F_000       640.00 
_reflns_d_resolution_high  0.7455 
 
loop_ 
 _symmetry_equiv_pos_as_xyz 
 'x, y, z' 
 '-x, y+1/2, -z+1/2' 
 '-x, -y, -z' 
 'x, -y-1/2, z-1/2' 
 
_cell_length_a     9.8696 
_cell_length_b    11.2110 
_cell_length_c    14.6033 
_cell_angle_alpha  90.000 
_cell_angle_beta  107.072 
_cell_angle_gamma  90.000 
 
_shelx_F_squared_multiplier     1.000 
 
loop_ 
 _refln_index_h 
 _refln_index_k 
 _refln_index_l 
 _refln_F_squared_calc 
 _refln_F_squared_meas 
 _refln_F_squared_sigma 
 _refln_observed_status 
   1   0   0     6716.60     6531.25    184.92 o 
   2   0   0     1577.86     1499.67     16.39 o 
   3   0   0      300.27      289.80      4.42 o 
   4   0   0       22.24       28.74      1.50 o 
   5   0   0      407.87      441.01     11.04 o 
   6   0   0     1320.05     1500.86     18.35 o 
   7   0   0       39.60       39.12      2.26 o 
   8   0   0        8.95        9.00      1.78 o 
   9   0   0       62.72       56.06      2.65 o 
  10   0   0      155.60      159.90      4.45 o 
  11   0   0        3.02        3.00      2.11 o 
  12   0   0       66.47       71.66      4.39 o 
   1   1   0      352.32      357.82      3.13 o 
   2   1   0     3345.04     3338.46     25.14 o 
   3   1   0     1784.85     1692.71     15.38 o 
   4   1   0       11.99       17.74      1.08 o 
   5   1   0      498.40      529.03      5.52 o 
   6   1   0      462.92      465.09      4.70 o 
   7   1   0      427.37      437.73      5.96 o 
   8   1   0      245.88      243.79      3.57 o 
   9   1   0      413.44      392.45      4.98 o 
  10   1   0       23.48       21.60      1.88 o 
  11   1   0      170.15      170.52      3.70 o 
  12   1   0        1.21        1.24      1.66 o 
   0   2   0    18564.79    18071.96    554.60 o 
   1   2   0     2575.88     2441.39     25.84 o 
   2   2   0     2287.97     2160.61     17.93 o 
   3   2   0      365.09      369.14      3.70 o 
   4   2   0      657.27      715.83      6.55 o 
   5   2   0      160.65      148.79      2.41 o 
   6   2   0      299.03      344.19      3.86 o 
   7   2   0       11.95       11.49      0.99 o 
   8   2   0       30.72       38.23      1.59 o 
   9   2   0       14.75       16.92      1.63 o 
  10   2   0        9.18        9.63      1.61 o 
  11   2   0      405.38      404.43      9.98 o 
  12   2   0        9.96        7.40      1.76 o 
   1   3   0      158.56      163.21      2.09 o 
   2   3   0     1879.70     1784.32     16.15 o 
   3   3   0      121.24      138.28      3.10 o 
   4   3   0     1647.25     1686.99     20.06 o 
   5   3   0        0.63        2.27      0.67 o 
   6   3   0      748.15      754.59      7.45 o 
   7   3   0      861.16      839.23      8.38 o 
   8   3   0     1215.08     1171.04     12.66 o 
   9   3   0        9.17       11.16      1.55 o 
  10   3   0        2.09        1.41      1.32 o 
  11   3   0       18.13       13.86      1.95 o 
  12   3   0        2.61        0.51      1.52 o 
   0   4   0       41.32       47.09      2.66 o 
   1   4   0     1485.67     1558.46     12.48 o 
   2   4   0     1407.12     1503.90     14.09 o 
   3   4   0      490.96      489.39      8.08 o 
   4   4   0      390.87      376.72      5.07 o 
   5   4   0      888.09      852.42     12.85 o 
   6   4   0      170.06      165.67      3.74 o 
   7   4   0     2278.98     2219.04     24.32 o 
   8   4   0      543.39      538.82      7.83 o 
   9   4   0        0.37        2.76      1.32 o 
  10   4   0       53.84       55.15      3.71 o 
  11   4   0      154.14      152.99      4.11 o 
  12   4   0        8.82       10.20      2.03 o 
   1   5   0       53.16       57.60      2.03 o 
   2   5   0      303.28      307.77      7.36 o 
   3   5   0     2245.38     2474.29     22.65 o 
   4   5   0      104.40      116.78      2.80 o 
   5   5   0      313.20      339.35      5.17 o 
   6   5   0      143.70      136.23      3.38 o 
   7   5   0       88.71       76.28      2.86 o 
   8   5   0      195.92      189.19      4.50 o 
   9   5   0        2.89        2.39      1.48 o 
  10   5   0       62.34       55.08      4.38 o 
  11   5   0       12.51       12.73      1.94 o 
   0   6   0      420.18      482.25     15.30 o 
   1   6   0      695.45      749.52     10.16 o 
   2   6   0      245.25      269.24      7.02 o 
   3   6   0      226.66      232.53      3.94 o 
   4   6   0      215.36      192.79      5.43 o 
   5   6   0        1.20       -0.82      1.87 o 
   6   6   0     1682.20     1627.10     16.95 o 
   7   6   0      176.83      170.26      6.46 o 
   8   6   0       30.45       28.62      2.14 o 
   9   6   0        2.29        2.96      1.74 o 
  10   6   0       63.32       64.57      2.85 o 
  11   6   0       47.77       58.97      3.02 o 
   1   7   0       68.39       62.25      1.89 o 
   2   7   0      453.11      465.07      5.95 o 
   3   7   0       25.88       31.42      1.69 o 
   4   7   0        0.47        2.76      1.12 o 
   5   7   0        5.82        2.93      1.23 o 
   6   7   0      337.11      309.16      6.02 o 
   7   7   0      241.34      254.88      5.17 o 
   8   7   0      881.83      847.93     11.21 o 
   9   7   0       28.59       25.62      2.43 o 
  10   7   0       11.04       14.99      2.24 o 
  11   7   0        0.12        1.71      1.75 o 
   0   8   0      226.82      238.66      7.45 o 
   1   8   0        7.04        5.68      1.05 o 
   2   8   0       19.54       16.33      1.26 o 
   3   8   0      471.95      476.61      7.95 o 
   4   8   0      149.14      165.80      6.07 o 
   5   8   0      488.14      447.26      6.86 o 
   6   8   0       23.70       28.36      2.09 o 
   7   8   0       24.42       28.55      2.72 o 
   8   8   0      305.62      299.33     10.79 o 
   9   8   0      424.54      448.02      7.98 o 
  10   8   0      237.71      249.14      6.19 o 
   1   9   0      421.50      391.17      5.22 o 
   2   9   0        9.04       11.77      1.32 o 
   3   9   0      171.95      165.90      4.98 o 
   4   9   0      414.48      349.38      8.91 o 
   5   9   0        4.52       -0.09      1.38 o 
   6   9   0      181.98      168.50      4.45 o 
   7   9   0      148.90      160.13      4.50 o 
   8   9   0        0.23       -1.14      1.62 o 
   9   9   0        4.99        8.40      2.10 o 
  10   9   0       49.20       65.02      6.55 o 
   0  10   0       27.12       30.62      2.63 o 
   1  10   0      172.34      182.46      7.03 o 
   2  10   0      270.26      247.97      5.02 o 
   3  10   0      208.63      197.69      5.45 o 
   4  10   0       80.27       65.52      2.91 o 
   5  10   0        0.00        1.79      1.48 o 
   6  10   0        0.39       -1.21      1.52 o 
   7  10   0        3.88        4.18      1.74 o 
   8  10   0        2.47        1.47      1.71 o 
   9  10   0        2.41        3.47      3.20 o 
   1  11   0      809.58      761.11      9.18 o 
   2  11   0       43.65       44.82      2.56 o 
   3  11   0        1.57       -0.63      1.48 o 
   4  11   0        5.20        1.43      1.63 o 
   5  11   0       66.42       65.87      4.55 o 
   6  11   0      123.48      128.25      6.46 o 
   7  11   0        8.41       16.27      2.62 o 
   8  11   0       12.09       13.54      2.40 o 
   0  12   0       37.55       41.30      3.29 o 
   1  12   0        7.26        5.09      1.53 o 
   2  12   0        7.90        7.35      2.09 o 
   3  12   0        6.88       10.16      1.98 o 
   4  12   0      148.43      147.38      4.52 o 
   5  12   0       77.68       81.04      3.58 o 
   6  12   0        0.47       -1.68      1.68 o 
   7  12   0       30.58       32.44      3.08 o 
   1  13   0       10.42        7.16      2.15 o 
   2  13   0      171.06      163.05      4.76 o 
   3  13   0       86.57       97.38      4.71 o 
   4  13   0        0.00       -0.99      1.83 o 
   5  13   0       22.48       21.88      2.65 o 
   6  13   0       19.67       26.52      2.93 o 
   0  14   0      209.56      221.49      7.05 o 
   1  14   0       36.78       35.83      2.43 o 
   2  14   0       14.45       21.61      2.56 o 
   3  14   0        7.59        9.68      2.66 o 
   4  14   0        0.70        0.44      2.00 o 
 -12   1   1        2.26        2.01      1.63 o 
 -11   1   1      148.53      150.45      3.42 o 
 -10   1   1        0.76       -0.55      0.96 o 
  -9   1   1      287.84      287.12      4.15 o 
  -8   1   1     1249.31     1221.66     10.35 o 
  -7   1   1       14.58       12.91      1.02 o 
  -6   1   1      864.69      899.85      7.57 o 
  -5   1   1       12.58       20.93      0.92 o 
  -4   1   1      248.32      251.36      4.63 o 
  -3   1   1      229.55      202.21      2.36 o 
  -2   1   1      315.64      336.30      3.16 o 
  -1   1   1     6175.87     5806.49     56.22 o 
   0   1   1     1658.06     1595.89     12.14 o 
   1   1   1      642.15      674.98      6.25 o 
   2   1   1     2671.10     2692.53     23.35 o 
   3   1   1        9.35        5.80      0.77 o 
   4   1   1      100.94      109.02      2.03 o 
   5   1   1     1755.96     1803.94     18.94 o 
   6   1   1        0.00        1.48      0.89 o 
   7   1   1      170.99      165.48      3.19 o 
   8   1   1       48.50       52.14      1.87 o 
   9   1   1       40.99       42.18      1.81 o 
  10   1   1        0.15       -1.23      1.23 o 
  11   1   1        7.90        6.83      1.70 o 
  12   1   1        3.84        3.86      1.79 o 
 -12   2   1       10.84       13.26      1.73 o 
 -11   2   1       25.60       23.26      1.85 o 
 -10   2   1       24.02       25.86      1.86 o 
  -9   2   1      654.47      654.02      6.79 o 
  -8   2   1      130.28      126.59      2.59 o 
  -7   2   1       40.24       42.50      2.16 o 
  -6   2   1       79.58       97.66      2.46 o 
  -5   2   1      294.64      331.03      3.88 o 
  -4   2   1       63.37       72.29      1.54 o 
  -3   2   1     1887.08     1904.22     24.68 o 
  -2   2   1      133.07      133.95      1.75 o 
  -1   2   1     1756.52     1579.02     12.09 o 
   0   2   1     1355.50     1334.89     10.26 o 
   1   2   1      705.72      705.64      8.28 o 
   2   2   1     2912.19     2904.46     25.30 o 
   3   2   1      800.03      798.92      6.95 o 
   4   2   1        0.03        1.10      0.69 o 
   5   2   1        8.63       12.60      0.91 o 
   6   2   1      398.76      398.52      4.29 o 
   7   2   1      194.00      185.15      3.51 o 
   8   2   1       55.26       54.40      2.15 o 
   9   2   1      668.86      621.42      7.78 o 
  10   2   1      148.47      140.45      3.72 o 
  11   2   1       37.47       47.25      2.62 o 
  12   2   1        0.00        0.32      1.78 o 
 -12   3   1       21.92       24.63      3.05 o 
 -11   3   1        3.07        5.03      1.63 o 
 -10   3   1      129.64      123.99      3.45 o 
  -9   3   1      154.75      150.45      3.52 o 
  -8   3   1     2571.83     2480.94     28.93 o 
  -7   3   1      759.73      741.18      9.26 o 
  -6   3   1      331.48      354.07      4.66 o 
  -5   3   1       87.06      103.56      2.00 o 
  -4   3   1      342.86      337.14      3.73 o 
  -3   3   1       20.08       27.46      1.17 o 
  -2   3   1     3665.40     3710.82     32.03 o 
  -1   3   1      161.34      151.77      2.00 o 
   0   3   1      974.32      982.79      7.99 o 
   1   3   1      205.38      207.72      2.81 o 
   2   3   1      652.49      646.78      6.76 o 
   3   3   1        0.47       -0.55      0.70 o 
   4   3   1      109.31      106.97      2.57 o 
   5   3   1       53.02       60.82      2.47 o 
   6   3   1        3.75        3.89      0.77 o 
   7   3   1       26.09       26.50      2.36 o 
   8   3   1        1.80        0.63      1.27 o 
   9   3   1      714.17      708.38     13.60 o 
  10   3   1       86.67       86.61      3.09 o 
  11   3   1       97.12       89.12      3.35 o 
  12   3   1        9.22        8.44      1.99 o 
 -12   4   1       40.12       47.87      2.75 o 
 -11   4   1        3.60        4.39      2.27 o 
 -10   4   1        9.05        9.62      1.61 o 
  -9   4   1      157.44      152.01      3.55 o 
  -8   4   1      793.62      774.55     11.84 o 
  -7   4   1      125.86      122.37      6.96 o 
  -6   4   1      222.66      196.81      3.98 o 
  -5   4   1      384.66      441.59      4.84 o 
  -4   4   1      309.36      344.34      5.57 o 
  -3   4   1      523.40      559.82      6.40 o 
  -2   4   1      822.40      846.69     10.44 o 
  -1   4   1      467.20      437.21      4.29 o 
   0   4   1     5332.98     5085.96     43.51 o 
   1   4   1       88.44       98.44      2.03 o 
   2   4   1     1644.24     1851.45     17.01 o 
   3   4   1      393.24      400.23      6.09 o 
   4   4   1      378.72      450.33      5.84 o 
   5   4   1        9.88        7.88      1.17 o 
   6   4   1       35.24       36.70      2.00 o 
   7   4   1       27.21       26.40      1.89 o 
   8   4   1      157.15      152.36      6.29 o 
   9   4   1       10.86        7.76      1.56 o 
  10   4   1        2.78        1.92      1.45 o 
  11   4   1       66.34       61.18      3.80 o 
 -12   5   1        0.09        2.53      2.14 o 
 -11   5   1       23.93       24.95      2.16 o 
 -10   5   1        2.89        2.38      1.53 o 
  -9   5   1      522.46      503.12     12.80 o 
  -8   5   1      161.83      134.33      3.77 o 
  -7   5   1        9.72       14.44      1.58 o 
  -6   5   1        5.71        5.39      1.12 o 
  -5   5   1      140.98      154.91      3.37 o 
  -4   5   1       14.32       12.85      1.42 o 
  -3   5   1      113.34      128.09      3.30 o 
  -2   5   1      900.96      967.53      8.68 o 
  -1   5   1       65.85       69.40      3.13 o 
   0   5   1      606.07      635.64      6.05 o 
   1   5   1        0.95       -0.67      0.67 o 
   2   5   1      442.29      487.01      6.73 o 
   3   5   1      405.62      433.39      5.63 o 
   4   5   1       73.92       71.35      4.09 o 
   5   5   1      158.19      150.66      3.38 o 
   6   5   1       31.36       40.89      2.10 o 
   7   5   1       18.32       13.79      1.69 o 
   8   5   1       15.14       15.26      2.22 o 
   9   5   1       36.76       32.03      2.15 o 
  10   5   1       25.46       23.90      2.09 o 
  11   5   1      103.60      106.85      3.76 o 
 -11   6   1       86.13       90.73      3.35 o 
 -10   6   1       69.27       68.18      3.31 o 
  -9   6   1       55.17       57.03      3.16 o 
  -8   6   1        7.39        5.56      1.64 o 
  -7   6   1       17.88       20.95      1.93 o 
  -6   6   1      188.00      185.94      4.04 o 
  -5   6   1      202.05      217.49      4.14 o 
  -4   6   1       19.66       17.22      1.61 o 
  -3   6   1       63.16       79.42      2.40 o 
  -2   6   1       14.20        3.27      0.78 o 
  -1   6   1      325.71      317.72      9.71 o 
   0   6   1      352.18      376.76      4.32 o 
   1   6   1      138.90      148.20      2.97 o 
   2   6   1     2680.03     2808.81     25.57 o 
   3   6   1      204.61      186.16      3.53 o 
   4   6   1       48.14       58.38      2.20 o 
   5   6   1       83.65       92.26      2.81 o 
   6   6   1      134.57      133.23      3.81 o 
   7   6   1       63.19       69.76      5.03 o 
   8   6   1      209.94      221.75      6.74 o 
   9   6   1      195.28      200.02      5.02 o 
  10   6   1       15.22       17.50      2.05 o 
  11   6   1       11.88       14.36      2.09 o 
 -11   7   1      161.10      174.07      5.43 o 
 -10   7   1       16.94       18.85      2.56 o 
  -9   7   1      476.59      469.75     14.90 o 
  -8   7   1       21.32       20.94      2.04 o 
  -7   7   1        1.04        3.38      1.41 o 
  -6   7   1       74.63       80.46      3.79 o 
  -5   7   1      133.25      132.11      3.42 o 
  -4   7   1      149.62      126.39      3.14 o 
  -3   7   1       92.07       93.62      2.60 o 
  -2   7   1      538.37      559.05      6.09 o 
  -1   7   1       28.55       30.95      1.39 o 
   0   7   1        9.35        8.03      1.03 o 
   1   7   1      213.08      265.62      3.76 o 
   2   7   1      142.46      140.09      3.12 o 
   3   7   1      410.20      472.02      6.45 o 
   4   7   1       65.70       76.33      2.66 o 
   5   7   1      271.91      272.06      5.01 o 
   6   7   1        1.05        2.66      1.38 o 
   7   7   1      237.06      220.42      4.91 o 
   8   7   1       45.59       42.41      2.66 o 
   9   7   1      230.86      222.80      8.00 o 
  10   7   1       18.12       21.36      2.45 o 
 -10   8   1      268.72      301.65     15.66 o 
  -9   8   1       29.62       24.63      2.34 o 
  -8   8   1      179.11      174.29      4.71 o 
  -7   8   1        4.99        5.28      1.58 o 
  -6   8   1      259.88      240.75      6.89 o 
  -5   8   1      115.15       86.88      3.00 o 
  -4   8   1       12.74       15.08      1.57 o 
  -3   8   1       50.23       35.75      2.00 o 
  -2   8   1      397.52      399.44      8.79 o 
  -1   8   1      348.89      339.33      6.67 o 
   0   8   1      140.61      153.27      2.93 o 
   1   8   1      256.37      259.02      3.92 o 
   2   8   1      425.10      398.25     10.36 o 
   3   8   1      365.89      340.15      6.06 o 
   4   8   1       60.71       68.12      3.26 o 
   5   8   1      139.73      124.48      5.71 o 
   6   8   1      268.16      286.35      6.98 o 
   7   8   1       50.54       44.16      2.51 o 
   8   8   1      230.76      227.44      6.89 o 
   9   8   1      304.35      298.02      6.49 o 
  10   8   1        6.48        9.10      2.19 o 
 -10   9   1        3.88       11.93      2.80 o 
  -9   9   1        1.30        1.35      2.51 o 
  -8   9   1      142.35      132.39      4.24 o 
  -7   9   1       68.34       58.07      2.91 o 
  -6   9   1       20.27       22.36      2.04 o 
  -5   9   1       91.98       82.78      3.02 o 
  -4   9   1      157.99      138.02      3.79 o 
  -3   9   1      121.76      130.80      4.42 o 
  -2   9   1       71.43       77.99      2.76 o 
  -1   9   1       25.00       23.00      1.92 o 
   0   9   1      214.43      209.08      3.72 o 
   1   9   1        4.57        6.38      1.20 o 
   2   9   1      200.86      180.68      4.04 o 
   3   9   1      147.93      168.76      4.22 o 
   4   9   1        2.63        1.35      1.32 o 
   5   9   1        0.60       -0.23      1.75 o 
   6   9   1       32.30       28.70      2.25 o 
   7   9   1       10.60        6.34      1.74 o 
   8   9   1       41.97       42.47      2.92 o 
   9   9   1       58.43       66.25      3.41 o 
  -9  10   1        0.04       -1.33      2.26 o 
  -8  10   1        0.26        0.46      1.79 o 
  -7  10   1        2.39        1.79      1.68 o 
  -6  10   1      437.64      415.68     10.01 o 
  -5  10   1     1013.79      926.48     11.77 o 
  -4  10   1       93.22       88.19      3.54 o 
  -3  10   1      306.69      294.62      6.68 o 
  -2  10   1        5.61        3.86      1.50 o 
  -1  10   1       45.32       34.25      1.82 o 
   0  10   1      744.18      725.92      8.15 o 
   1  10   1      464.16      448.85      7.08 o 
   2  10   1       39.69       41.31      2.68 o 
   3  10   1      112.59      115.45      3.68 o 
   4  10   1        2.55        3.28      1.58 o 
   5  10   1      168.91      169.21      4.45 o 
   6  10   1       25.60       22.55      2.18 o 
   7  10   1        2.24        1.95      1.69 o 
   8  10   1      109.77      123.47      7.33 o 
   9  10   1        7.89       12.78      2.45 o 
  -8  11   1       21.93       26.58      3.37 o 
  -7  11   1       80.83       92.09      6.97 o 
  -6  11   1       18.88       22.98      2.86 o 
  -5  11   1       36.45       29.89      2.39 o 
  -4  11   1      113.34       92.79      5.19 o 
  -3  11   1       98.48      108.37      3.68 o 
  -2  11   1       46.21       39.00      2.09 o 
  -1  11   1      204.32      190.02      5.34 o 
   0  11   1      235.54      240.73      4.57 o 
   1  11   1     1373.89     1346.44     13.21 o 
   2  11   1      149.97      164.84      4.40 o 
   3  11   1       65.10       69.75      3.06 o 
   4  11   1      282.52      264.39      5.73 o 
   5  11   1       34.08       39.27      2.66 o 
   6  11   1       19.60       15.02      2.10 o 
   7  11   1       66.25       74.18      3.63 o 
   8  11   1       89.51       99.88      4.28 o 
  -7  12   1      233.87      258.71     21.15 o 
  -6  12   1        2.17        0.50      1.83 o 
  -5  12   1       16.96       29.70      2.50 o 
  -4  12   1       51.84       51.10      3.39 o 
  -3  12   1      323.95      347.66      6.70 o 
  -2  12   1        1.37        3.00      1.43 o 
  -1  12   1       61.50       58.08      2.49 o 
   0  12   1      123.57      120.78      3.42 o 
   1  12   1      442.81      437.37      9.33 o 
   2  12   1      495.22      442.72      8.66 o 
   3  12   1      192.23      200.60      5.07 o 
   4  12   1      181.54      178.43      4.91 o 
   5  12   1        2.51        1.90      2.62 o 
   6  12   1        3.93        2.75      3.24 o 
   7  12   1      108.44      114.38      4.49 o 
  -6  13   1       21.89       23.97      3.39 o 
  -5  13   1        1.41       -1.50      2.34 o 
  -4  13   1       78.31       87.88      3.99 o 
  -3  13   1      489.00      486.28      8.45 o 
  -2  13   1      145.25      145.39      5.05 o 
  -1  13   1       78.06       86.31      3.26 o 
   0  13   1       22.37       25.27      3.19 o 
   1  13   1       32.35       30.25      2.36 o 
   2  13   1        0.59        3.55      1.89 o 
   3  13   1        0.52        2.33      1.89 o 
   4  13   1       14.55       26.61      2.64 o 
   5  13   1        8.79       10.39      3.51 o 
   6  13   1       62.32       61.21      5.21 o 
  -4  14   1        8.83       10.63      2.91 o 
  -3  14   1      569.96      630.98     12.60 o 
  -2  14   1       14.86       18.12      2.40 o 
  -1  14   1        2.37        3.96      1.69 o 
   0  14   1       38.99       51.24      2.76 o 
   1  14   1        1.59        0.98      1.84 o 
   2  14   1       40.00       49.66      5.25 o 
   3  14   1        0.34        0.89      1.94 o 
   4  14   1       48.60       59.84      3.51 o 
 -12   0   2       61.92       73.23      4.92 o 
 -11   0   2      199.62      204.26      4.95 o 
 -10   0   2        9.20       12.27      1.74 o 
  -9   0   2       53.19       45.64      2.36 o 
  -8   0   2      143.66      145.42      3.53 o 
  -7   0   2      594.30      560.53      7.12 o 
  -6   0   2      696.80      690.83      7.94 o 
  -5   0   2      107.10      128.93      4.24 o 
  -4   0   2      103.51      108.48      2.15 o 
  -3   0   2      826.88      841.70      7.08 o 
  -2   0   2     3838.79     3956.56     30.68 o 
  -1   0   2      166.14      166.28      2.52 o 
   0   0   2     3698.63     3571.00     41.65 o 
   1   0   2       51.96       47.41      1.27 o 
   2   0   2     9746.07    10147.95    152.83 o 
   3   0   2      404.65      473.90      5.27 o 
   4   0   2     6222.14     6773.31     60.91 o 
   5   0   2     1492.21     1565.76     18.82 o 
   6   0   2        0.33        0.67      2.26 o 
   7   0   2      106.90      124.32      4.12 o 
   8   0   2       79.21       83.51      3.86 o 
   9   0   2      852.33      762.77     38.72 o 
  10   0   2       42.38       47.33      3.57 o 
  11   0   2      121.91      107.36      5.17 o 
  12   0   2       12.30       11.77      2.91 o 
 -12   1   2       32.34       32.87      2.09 o 
 -11   1   2        0.27       -0.50      1.19 o 
 -10   1   2      234.10      231.35      3.52 o 
  -9   1   2      242.61      246.02      3.43 o 
  -8   1   2       53.65       53.91      1.63 o 
  -7   1   2      293.32      281.14      3.77 o 
  -6   1   2     1310.02     1306.28     10.19 o 
  -5   1   2      788.39      769.53      6.38 o 
  -4   1   2     2264.56     2283.41     16.11 o 
  -3   1   2       56.33       57.36      1.26 o 
  -2   1   2     4124.08     4025.77     39.17 o 
  -1   1   2     2277.67     2242.74     15.48 o 
   0   1   2       23.50       17.80      0.64 o 
   1   1   2     2393.04     2365.11     18.07 o 
   2   1   2        5.18        8.25      0.77 o 
   3   1   2     1558.90     1584.18     12.84 o 
   4   1   2      353.64      351.54      5.68 o 
   5   1   2      262.30      245.11      3.04 o 
   6   1   2      688.12      690.06      7.47 o 
   7   1   2      126.14      115.92      2.79 o 
   8   1   2       99.50       98.52      2.86 o 
   9   1   2      145.71      138.90      3.52 o 
  10   1   2        3.66        1.78      1.45 o 
  11   1   2        8.61        8.77      1.78 o 
  12   1   2        0.75        2.90      1.86 o 
 -12   2   2        0.23        1.43      1.44 o 
 -11   2   2        1.45        1.05      1.26 o 
 -10   2   2      238.62      230.01      4.35 o 
  -9   2   2       44.22       42.44      1.77 o 
  -8   2   2      365.48      347.26      5.24 o 
  -7   2   2       72.25       68.17      1.84 o 
  -6   2   2       70.72       57.44      1.69 o 
  -5   2   2      155.16      182.20      5.41 o 
  -4   2   2     1596.89     1558.18     12.64 o 
  -3   2   2     1966.08     1982.59     20.49 o 
  -2   2   2     4946.62     4907.26     62.95 o 
  -1   2   2     4814.67     4586.87     79.54 o 
   0   2   2     1287.56     1229.98      9.56 o 
   1   2   2      676.62      640.51      5.57 o 
   2   2   2        2.35        0.32      0.58 o 
   3   2   2      243.48      232.89      3.38 o 
   4   2   2      371.52      407.03      5.27 o 
   5   2   2      237.67      231.19      3.94 o 
   6   2   2     1523.43     1538.40     16.79 o 
   7   2   2      226.55      226.29      3.96 o 
   8   2   2      381.30      369.18      5.45 o 
   9   2   2      389.91      378.21      5.85 o 
  10   2   2      258.59      257.68      5.08 o 
  11   2   2       58.02       68.16      3.19 o 
  12   2   2       17.72       21.96      2.36 o 
 -12   3   2       33.92       37.10      2.65 o 
 -11   3   2       34.97       28.07      1.90 o 
 -10   3   2       16.24       18.58      1.69 o 
  -9   3   2       45.84       51.09      2.16 o 
  -8   3   2       31.04       32.29      1.48 o 
  -7   3   2      850.88      837.42     15.02 o 
  -6   3   2       66.10       77.04      1.96 o 
  -5   3   2      860.35      950.58      8.58 o 
  -4   3   2       44.06       29.35      2.15 o 
  -3   3   2     1446.74     1685.10     13.41 o 
  -2   3   2      786.95      812.09     11.80 o 
  -1   3   2       51.70       32.89      0.96 o 
   0   3   2      457.86      428.19      4.61 o 
   1   3   2     1048.77     1076.50     12.77 o 
   2   3   2      115.54      114.06      2.80 o 
   3   3   2       31.26       36.94      2.56 o 
   4   3   2      700.24      715.80      8.04 o 
   5   3   2      664.68      708.96     13.60 o 
   6   3   2      853.38      900.18     10.45 o 
   7   3   2       86.91       78.64      3.58 o 
   8   3   2       24.21       27.47      1.82 o 
   9   3   2       85.48       85.52      2.94 o 
  10   3   2        1.18        3.19      1.53 o 
  11   3   2      113.01      121.40      3.88 o 
 -12   4   2       96.50       99.70      3.61 o 
 -11   4   2      192.54      196.58      4.44 o 
 -10   4   2      185.53      166.48      3.85 o 
  -9   4   2      169.79      166.77      3.72 o 
  -8   4   2      148.09      161.79      5.83 o 
  -7   4   2      112.34      122.35      3.03 o 
  -6   4   2       25.66       24.02      1.25 o 
  -5   4   2       88.52       99.44      2.03 o 
  -4   4   2     1403.61     1492.11     14.39 o 
  -3   4   2      205.95      214.09      3.33 o 
  -2   4   2      137.40      141.33      2.65 o 
  -1   4   2      608.48      564.08      5.25 o 
   0   4   2      975.74      963.69     13.58 o 
   1   4   2      205.25      229.06      3.27 o 
   2   4   2      940.26      991.35      9.94 o 
   3   4   2        5.51        7.16      0.92 o 
   4   4   2       86.59      107.21      3.70 o 
   5   4   2      500.16      489.24      6.55 o 
   6   4   2      845.93      796.27      9.63 o 
   7   4   2        3.23        6.56      1.48 o 
   8   4   2        5.69        8.12      1.69 o 
   9   4   2      434.86      429.97      6.68 o 
  10   4   2        3.34        4.23      1.59 o 
  11   4   2      421.77      456.40      7.35 o 
 -12   5   2        8.96        5.42      2.27 o 
 -11   5   2       35.04       33.65      2.29 o 
 -10   5   2        4.76        6.03      1.51 o 
  -9   5   2       23.67       23.92      2.02 o 
  -8   5   2       11.27       12.15      1.58 o 
  -7   5   2       13.12       12.62      1.58 o 
  -6   5   2      154.86      147.74      3.72 o 
  -5   5   2       24.08       22.65      1.48 o 
  -4   5   2       18.96       28.80      1.43 o 
  -3   5   2      159.00      152.98      4.08 o 
  -2   5   2      893.79      976.30     11.71 o 
  -1   5   2       55.95       57.79      1.74 o 
   0   5   2     1171.47     1219.36     11.88 o 
   1   5   2       10.10       13.14      0.96 o 
   2   5   2      725.27      792.70      8.55 o 
   3   5   2       40.76       36.91      1.63 o 
   4   5   2      443.47      393.78      5.58 o 
   5   5   2      285.05      253.52      4.82 o 
   6   5   2     1191.39     1160.69     12.96 o 
   7   5   2      604.43      568.24     10.50 o 
   8   5   2       25.37       26.15      2.20 o 
   9   5   2       12.86       11.05      1.69 o 
  10   5   2        0.08       -0.86      1.46 o 
  11   5   2       13.17       15.78      2.15 o 
 -11   6   2       50.51       59.13      3.62 o 
 -10   6   2       23.97       23.55      2.40 o 
  -9   6   2      123.85      122.61      3.83 o 
  -8   6   2      131.42      124.41      3.68 o 
  -7   6   2        3.70        3.17      1.31 o 
  -6   6   2      136.03      128.90      3.32 o 
  -5   6   2      109.21      123.24      3.02 o 
  -4   6   2      261.27      238.45      4.09 o 
  -3   6   2        2.40        5.11      0.92 o 
  -2   6   2      247.02      323.06      3.95 o 
  -1   6   2      126.14      123.69      2.50 o 
   0   6   2      317.12      317.21      3.89 o 
   1   6   2     1127.12     1217.95     10.65 o 
   2   6   2      375.39      366.85      7.18 o 
   3   6   2     1114.99     1115.92     11.83 o 
   4   6   2       15.44       15.58      1.43 o 
   5   6   2      399.38      407.78      6.19 o 
   6   6   2      540.24      518.62      7.53 o 
   7   6   2       15.88       15.90      1.93 o 
   8   6   2       71.04       72.25      3.27 o 
   9   6   2       41.67       46.10      3.72 o 
  10   6   2        9.95       10.77      2.00 o 
  11   6   2       10.50       14.39      2.53 o 
 -11   7   2        9.50       14.54      3.03 o 
 -10   7   2        7.34       11.97      2.10 o 
  -9   7   2       10.89       12.37      1.89 o 
  -8   7   2       38.19       40.77      2.40 o 
  -7   7   2       90.31       86.52      3.84 o 
  -6   7   2      360.27      334.39      6.82 o 
  -5   7   2      146.99      144.72      4.20 o 
  -4   7   2      162.17      173.91      3.63 o 
  -3   7   2      504.57      523.63      6.84 o 
  -2   7   2      435.68      443.53      5.80 o 
  -1   7   2       30.89       18.63      1.88 o 
   0   7   2     1245.11     1313.80     11.58 o 
   1   7   2      475.78      494.91      5.59 o 
   2   7   2       85.21       88.52      2.51 o 
   3   7   2      247.78      261.44      4.56 o 
   4   7   2      194.77      198.27      4.09 o 
   5   7   2      150.91      129.83      3.53 o 
   6   7   2        9.47        4.77      1.48 o 
   7   7   2       90.20       90.04      3.33 o 
   8   7   2       15.66       18.91      2.18 o 
   9   7   2      553.53      557.95      9.11 o 
  10   7   2        0.46        0.18      1.92 o 
 -11   8   2       37.95       33.52      5.05 o 
 -10   8   2      117.59      107.99      5.17 o 
  -9   8   2       45.01       43.04      2.76 o 
  -8   8   2       34.26       33.44      2.34 o 
  -7   8   2        4.84        1.66      1.55 o 
  -6   8   2      374.86      399.20      6.50 o 
  -5   8   2       82.27       83.72      2.96 o 
  -4   8   2      577.98      551.30     10.98 o 
  -3   8   2      428.28      405.05      7.33 o 
  -2   8   2       61.73       68.85      3.00 o 
  -1   8   2       86.49      104.26      2.48 o 
   0   8   2      200.84      219.00      3.52 o 
   1   8   2      249.03      225.10      3.69 o 
   2   8   2      743.41      752.29      9.17 o 
   3   8   2       51.01       48.76      2.20 o 
   4   8   2      707.73      698.30     10.02 o 
   5   8   2       12.01       10.46      2.34 o 
   6   8   2      176.10      172.14      4.95 o 
   7   8   2      150.58      148.26      5.97 o 
   8   8   2       10.72       12.64      2.04 o 
   9   8   2      239.77      244.11      5.99 o 
  10   8   2       33.28       35.98      2.95 o 
 -10   9   2      124.07      125.04      7.98 o 
  -9   9   2      130.43      141.53      5.74 o 
  -8   9   2       32.72       41.49      6.40 o 
  -7   9   2        9.29        8.10      1.83 o 
  -6   9   2       79.14       77.00      3.73 o 
  -5   9   2       89.70      107.34      3.48 o 
  -4   9   2        1.51       -0.71      1.17 o 
  -3   9   2      527.68      547.23     14.50 o 
  -2   9   2      506.39      475.69      6.91 o 
  -1   9   2      262.29      255.98      4.99 o 
   0   9   2        8.38        8.14      1.26 o 
   1   9   2        2.33        0.46      0.99 o 
   2   9   2       55.07       55.53      2.55 o 
   3   9   2        8.67        4.39      1.43 o 
   4   9   2      441.84      406.71      6.66 o 
   5   9   2      195.51      188.17      4.56 o 
   6   9   2       16.05       15.31      1.98 o 
   7   9   2        7.38        7.90      2.84 o 
   8   9   2       14.41       17.07      2.25 o 
   9   9   2       24.76       27.14      2.66 o 
  -9  10   2        0.40        0.00      2.45 o 
  -8  10   2       28.30       22.68      3.10 o 
  -7  10   2        2.17        1.13      1.58 o 
  -6  10   2       19.73       17.73      2.23 o 
  -5  10   2      114.74      103.65      3.48 o 
  -4  10   2       45.64       37.64      2.35 o 
  -3  10   2      164.56      148.09      3.98 o 
  -2  10   2        3.49        1.79      1.26 o 
  -1  10   2       92.22       95.86      2.90 o 
   0  10   2       61.33       71.74      2.49 o 
   1  10   2      521.82      530.26      7.10 o 
   2  10   2       37.27       25.77      3.00 o 
   3  10   2      159.76      163.17      6.63 o 
   4  10   2        1.91        4.75      1.63 o 
   5  10   2       85.45       74.48      3.23 o 
   6  10   2      111.22      124.69      4.14 o 
   7  10   2       98.46       96.20      3.89 o 
   8  10   2      199.98      221.06      7.58 o 
  -8  11   2       19.09       23.34      3.20 o 
  -7  11   2       33.36       34.88      3.57 o 
  -6  11   2        3.00        3.73      1.79 o 
  -5  11   2        5.45        7.85      1.78 o 
  -4  11   2        0.01       -0.47      1.47 o 
  -3  11   2       91.05       90.47      3.48 o 
  -2  11   2      265.59      274.25      4.79 o 
  -1  11   2       83.11       75.98      2.76 o 
   0  11   2      201.75      195.07      4.45 o 
   1  11   2      244.62      255.92     10.03 o 
   2  11   2      522.81      509.59      7.94 o 
   3  11   2      319.55      289.81      6.32 o 
   4  11   2      206.11      181.23      4.76 o 
   5  11   2       65.39       66.61      4.56 o 
   6  11   2       32.46       42.51      2.86 o 
   7  11   2       20.90       17.98      2.45 o 
   8  11   2       73.19       87.61      5.99 o 
  -7  12   2       21.97       28.95      4.52 o 
  -6  12   2        8.96        8.65      2.82 o 
  -5  12   2      137.22      145.18      4.54 o 
  -4  12   2      367.68      363.51      9.27 o 
  -3  12   2      544.49      565.70     18.23 o 
  -2  12   2      258.35      257.79      5.75 o 
  -1  12   2        0.71       -0.06      1.65 o 
   0  12   2        0.55        0.31      1.77 o 
   1  12   2       73.81       69.88      3.17 o 
   2  12   2       92.62       73.74      6.13 o 
   3  12   2      309.58      313.63      8.04 o 
   4  12   2       18.12       21.99      4.56 o 
   5  12   2       18.60       20.62      2.40 o 
   6  12   2      148.46      144.96      4.86 o 
   7  12   2       65.13       68.35      3.68 o 
  -6  13   2       21.33       22.26      3.37 o 
  -5  13   2      136.59      147.79      6.21 o 
  -4  13   2      315.71      333.08      8.56 o 
  -3  13   2      283.61      296.00      6.45 o 
  -2  13   2       41.43       48.16      2.52 o 
  -1  13   2        6.91       11.97      1.79 o 
   0  13   2        1.02       -1.14      1.45 o 
   1  13   2       19.95       18.78      2.30 o 
   2  13   2       36.65       36.50      2.76 o 
   3  13   2       62.23       80.66      3.69 o 
   4  13   2        1.59        3.24      2.43 o 
   5  13   2       66.53       75.20      3.79 o 
  -4  14   2        5.50        6.56      5.32 o 
  -3  14   2        1.80        3.57      2.53 o 
  -2  14   2        0.27        5.32      2.45 o 
  -1  14   2       25.64       29.86      2.26 o 
   0  14   2       12.06       16.95      2.11 o 
   1  14   2        6.82        4.60      1.98 o 
   2  14   2       16.19       19.69      2.56 o 
   3  14   2       17.37       15.54      3.10 o 
   4  14   2       37.39       40.97      5.59 o 
 -13   1   3        6.92        8.25      2.82 o 
 -12   1   3       19.28       18.64      2.45 o 
 -11   1   3        1.70        2.54      1.11 o 
 -10   1   3      743.50      742.18      6.98 o 
  -9   1   3      149.63      147.14      2.67 o 
  -8   1   3      209.16      192.59      2.76 o 
  -7   1   3        7.35        9.63      0.83 o 
  -6   1   3       26.52       25.96      0.99 o 
  -5   1   3      647.71      703.70      5.39 o 
  -4   1   3      971.47     1044.00      7.25 o 
  -3   1   3      394.00      443.80      3.77 o 
  -2   1   3    26011.67    26458.22    212.58 o 
  -1   1   3     7225.67     7081.20     50.25 o 
   0   1   3    16659.68    15879.21    181.35 o 
   1   1   3     8718.63     8800.17     83.73 o 
   2   1   3     1152.78     1229.52     14.87 o 
   3   1   3     3992.18     4348.75     33.20 o 
   4   1   3     3913.04     4331.41     27.38 o 
   5   1   3      136.04      163.97      2.40 o 
   6   1   3       58.20       71.10      1.92 o 
   7   1   3        0.10        1.32      1.05 o 
   8   1   3      203.22      177.42      3.76 o 
   9   1   3      102.68       76.73      2.89 o 
  10   1   3      146.62      138.35      3.85 o 
  11   1   3       10.77        8.41      1.96 o 
 -12   2   3       64.42       67.47      2.94 o 
 -11   2   3       47.66       46.02      2.07 o 
 -10   2   3      337.57      325.47      4.23 o 
  -9   2   3     1948.80     1883.76     13.70 o 
  -8   2   3      314.25      333.43      4.16 o 
  -7   2   3      149.90      162.31      4.15 o 
  -6   2   3        0.04        0.86      0.94 o 
  -5   2   3      661.43      693.66      7.34 o 
  -4   2   3     6064.74     6284.83    121.75 o 
  -3   2   3     4318.28     4341.93     59.68 o 
  -2   2   3    15599.46    15166.21    103.95 o 
  -1   2   3     3847.80     3809.68     28.53 o 
   0   2   3      733.18      704.14      9.34 o 
   1   2   3     1089.46     1063.25     14.22 o 
   2   2   3     1359.30     1339.66     15.04 o 
   3   2   3      553.18      548.67      6.20 o 
   4   2   3       48.33       33.45      1.54 o 
   5   2   3        0.01       -0.65      0.86 o 
   6   2   3       14.73       10.36      1.16 o 
   7   2   3      171.80      169.65      3.49 o 
   8   2   3      770.35      756.80      8.68 o 
   9   2   3        1.42        0.03      1.36 o 
  10   2   3      163.30      146.98      4.19 o 
  11   2   3      302.56      323.97      6.09 o 
 -12   3   3        8.75       10.00      1.83 o 
 -11   3   3       62.75       57.46      2.61 o 
 -10   3   3      136.76      122.60      2.92 o 
  -9   3   3      224.24      204.48      3.42 o 
  -8   3   3      111.55      120.19      2.49 o 
  -7   3   3        0.12        0.19      0.78 o 
  -6   3   3      400.88      386.30      4.59 o 
  -5   3   3      469.66      423.13      4.62 o 
  -4   3   3     2319.89     2549.63     19.96 o 
  -3   3   3     1696.20     1720.78     13.70 o 
  -2   3   3     1601.46     1648.02     12.85 o 
  -1   3   3        0.27       -0.45      0.45 o 
   0   3   3       26.79       19.38      0.71 o 
   1   3   3     1013.19     1038.57     10.49 o 
   2   3   3      249.78      234.72      3.38 o 
   3   3   3      508.73      475.36      7.99 o 
   4   3   3       10.32        9.67      1.08 o 
   5   3   3      301.27      308.74      5.42 o 
   6   3   3        7.34        3.90      1.23 o 
   7   3   3      646.79      625.13      8.91 o 
   8   3   3        0.01       -1.19      1.19 o 
   9   3   3       92.33       94.96      3.19 o 
  10   3   3      107.91      111.50      3.55 o 
  11   3   3       67.58       53.53      2.90 o 
 -12   4   3        8.27        8.00      1.89 o 
 -11   4   3      157.92      154.50      4.05 o 
 -10   4   3       32.19       30.94      2.05 o 
  -9   4   3       56.12       51.59      2.26 o 
  -8   4   3       48.29       57.34      2.15 o 
  -7   4   3      131.09      139.10      4.15 o 
  -6   4   3       49.20       52.51      1.75 o 
  -5   4   3        3.05        3.09      0.71 o 
  -4   4   3       96.77      137.71      2.69 o 
  -3   4   3      395.48      401.77      4.91 o 
  -2   4   3     3075.61     3134.60     23.71 o 
  -1   4   3      288.73      278.65      3.63 o 
   0   4   3       25.87       31.97      1.16 o 
   1   4   3     1343.61     1454.89     11.78 o 
   2   4   3     1946.47     2051.27     18.81 o 
   3   4   3      180.67      170.64      3.12 o 
   4   4   3       12.31       15.52      1.23 o 
   5   4   3       15.94       17.56      1.43 o 
   6   4   3      557.21      528.21      7.37 o 
   7   4   3       63.72       62.86      2.81 o 
   8   4   3       17.62       15.96      1.69 o 
   9   4   3        1.75        0.29      1.42 o 
  10   4   3        1.85        2.43      1.58 o 
  11   4   3      155.08      176.94      4.76 o 
 -12   5   3       50.86       50.07      3.61 o 
 -11   5   3        5.83        8.01      1.92 o 
 -10   5   3        2.78        2.34      1.38 o 
  -9   5   3        8.48        7.70      1.63 o 
  -8   5   3      234.26      234.40      4.74 o 
  -7   5   3       18.95       16.23      1.58 o 
  -6   5   3      513.35      495.31      6.70 o 
  -5   5   3       77.91       69.91      2.25 o 
  -4   5   3      618.58      634.55     11.38 o 
  -3   5   3        8.75       13.74      1.12 o 
  -2   5   3      594.41      627.90      6.02 o 
  -1   5   3        5.19        6.51      0.96 o 
   0   5   3      866.29      986.56     11.90 o 
   1   5   3     1732.08     1761.76     16.50 o 
   2   5   3      312.11      321.10      7.73 o 
   3   5   3        0.36       -0.42      0.81 o 
   4   5   3       89.69       95.23      2.63 o 
   5   5   3     1155.38     1154.66     14.82 o 
   6   5   3      833.44      793.49      9.83 o 
   7   5   3      706.59      713.87      9.63 o 
   8   5   3      149.07      148.39      4.25 o 
   9   5   3        0.00        2.10      1.44 o 
  10   5   3       55.77       64.35      3.37 o 
  11   5   3       17.32       18.90      2.25 o 
 -12   6   3       64.29       66.40      4.50 o 
 -11   6   3      153.57      163.21      5.01 o 
 -10   6   3        1.26       -0.47      1.97 o 
  -9   6   3        0.43        2.81      1.66 o 
  -8   6   3      130.97      117.66      3.57 o 
  -7   6   3       47.18       44.67      2.82 o 
  -6   6   3      137.17      141.65      3.98 o 
  -5   6   3      103.44       94.13      3.00 o 
  -4   6   3      424.02      451.30      7.83 o 
  -3   6   3      371.85      382.90      5.22 o 
  -2   6   3      512.75      462.49      5.05 o 
  -1   6   3      102.10      122.24      2.66 o 
   0   6   3      468.29      503.95      5.38 o 
   1   6   3      438.96      461.69      6.97 o 
   2   6   3      567.58      598.03     11.32 o 
   3   6   3      363.42      344.00      5.17 o 
   4   6   3       81.18       85.08      2.66 o 
   5   6   3      630.77      604.53      8.96 o 
   6   6   3     3608.28     3508.90     32.95 o 
   7   6   3      391.17      398.20      7.50 o 
   8   6   3        6.20        8.49      1.83 o 
   9   6   3       71.97       76.06      4.76 o 
  10   6   3       20.29       21.91      2.22 o 
 -11   7   3       82.10       86.84      7.99 o 
 -10   7   3       81.62       84.63      4.58 o 
  -9   7   3       91.42       84.96      4.23 o 
  -8   7   3        9.08       13.03      1.88 o 
  -7   7   3       33.81       26.32      3.19 o 
  -6   7   3      355.60      296.21      5.22 o 
  -5   7   3      998.21     1006.63     15.97 o 
  -4   7   3      188.01      193.08      4.22 o 
  -3   7   3      270.21      254.82      4.30 o 
  -2   7   3       97.36       96.87      3.72 o 
  -1   7   3      240.18      212.63      3.25 o 
   0   7   3      788.35      849.91      8.21 o 
   1   7   3      261.72      295.20      5.05 o 
   2   7   3        0.36        1.68      1.08 o 
   3   7   3       10.19       13.55      1.43 o 
   4   7   3       33.60       31.27      2.86 o 
   5   7   3       40.74       35.26      2.10 o 
   6   7   3      269.92      257.89      5.27 o 
   7   7   3      400.08      373.36      6.66 o 
   8   7   3        5.31        5.99      1.79 o 
   9   7   3       20.83       25.69      2.45 o 
  10   7   3        0.00        0.83      1.77 o 
 -11   8   3        0.64        0.24      2.61 o 
 -10   8   3      132.37      156.28      5.92 o 
  -9   8   3       56.61       47.18      4.39 o 
  -8   8   3       29.82       27.03      2.20 o 
  -7   8   3       19.48        9.31      1.60 o 
  -6   8   3      465.85      397.24     10.79 o 
  -5   8   3      210.03      198.26      5.22 o 
  -4   8   3      696.84      679.59      8.60 o 
  -3   8   3      187.86      173.41      4.58 o 
  -2   8   3      177.56      169.16      3.12 o 
  -1   8   3       28.01       27.48      1.46 o 
   0   8   3       31.19       38.86      3.07 o 
   1   8   3       10.23       12.84      1.32 o 
   2   8   3        0.10       -1.09      1.12 o 
   3   8   3       53.75       50.16      2.48 o 
   4   8   3      397.25      361.52      6.04 o 
   5   8   3       50.66       53.45      3.14 o 
   6   8   3      159.43      143.63      6.28 o 
   7   8   3       45.68       42.62      3.52 o 
   8   8   3      152.01      154.08      4.76 o 
   9   8   3       30.14       30.04      2.81 o 
 -10   9   3       68.37       64.44      4.52 o 
  -9   9   3       26.77       24.15      3.10 o 
  -8   9   3       10.66       12.96      2.93 o 
  -7   9   3       24.47       22.42      2.18 o 
  -6   9   3       15.79       22.34      2.32 o 
  -5   9   3      239.52      240.50      4.85 o 
  -4   9   3       29.28       25.65      2.67 o 
  -3   9   3      428.38      399.16      6.24 o 
  -2   9   3        0.64        1.41      1.16 o 
  -1   9   3      768.00      709.94      8.91 o 
   0   9   3       23.73       23.53      1.52 o 
   1   9   3       86.63       93.17      3.02 o 
   2   9   3        1.65        3.69      1.27 o 
   3   9   3      100.33      103.06      4.23 o 
   4   9   3        2.48        2.39      1.48 o 
   5   9   3       48.72       58.56      2.80 o 
   6   9   3       29.10       32.42      2.45 o 
   7   9   3       73.43       70.51      3.82 o 
   8   9   3       31.89       28.90      2.60 o 
   9   9   3        2.46        3.60      2.04 o 
  -9  10   3        1.35        0.98      2.42 o 
  -8  10   3        2.76        4.83      2.42 o 
  -7  10   3        0.38       -1.86      2.66 o 
  -6  10   3       83.98       81.65      3.27 o 
  -5  10   3        6.24        8.47      2.20 o 
  -4  10   3        8.83        6.39      1.58 o 
  -3  10   3      449.81      458.08      8.65 o 
  -2  10   3       69.96       66.25      2.80 o 
  -1  10   3     1234.05     1162.35     11.47 o 
   0  10   3      280.09      257.77      4.32 o 
   1  10   3        5.52        3.87      2.17 o 
   2  10   3        0.33       -0.44      1.32 o 
   3  10   3        3.52       -0.66      1.32 o 
   4  10   3      631.75      621.89      9.06 o 
   5  10   3      202.90      200.35      8.91 o 
   6  10   3       12.58        7.36      1.84 o 
   7  10   3       12.36       11.67      2.04 o 
   8  10   3        2.67        4.80      2.03 o 
  -9  11   3       20.40       23.68      4.79 o 
  -8  11   3       10.68        9.85      5.45 o 
  -7  11   3        0.92        1.71      2.16 o 
  -6  11   3       35.00       31.26      3.19 o 
  -5  11   3        0.07        1.79      1.57 o 
  -4  11   3       65.19       56.47      2.80 o 
  -3  11   3       39.48       39.83      2.50 o 
  -2  11   3      385.30      360.43      5.52 o 
  -1  11   3       64.99       56.14      2.32 o 
   0  11   3        3.30        3.18      1.36 o 
   1  11   3        0.84        3.56      1.58 o 
   2  11   3       31.67       36.87      5.55 o 
   3  11   3       57.10       46.80      2.64 o 
   4  11   3       59.19       54.22      2.81 o 
   5  11   3        0.51        0.80      1.69 o 
   6  11   3       28.66       31.08      2.60 o 
   7  11   3        4.38        4.10      2.03 o 
  -7  12   3        2.60        2.79      2.45 o 
  -6  12   3       68.93       78.19      4.61 o 
  -5  12   3       29.65       31.13      3.29 o 
  -4  12   3       62.69       63.75      4.79 o 
  -3  12   3       93.84       98.61      3.69 o 
  -2  12   3       55.93       50.07      2.78 o 
  -1  12   3       86.30       75.37      2.83 o 
   0  12   3       43.26       35.72      2.12 o 
   1  12   3      149.58      140.56      4.15 o 
   2  12   3        1.89        4.31      1.79 o 
   3  12   3       99.25       84.06      3.68 o 
   4  12   3        0.74       -1.63      1.63 o 
   5  12   3       16.12       13.50      3.47 o 
   6  12   3      238.27      254.74      6.19 o 
  -6  13   3        5.84        5.66      7.72 o 
  -5  13   3       24.47       27.39      3.48 o 
  -4  13   3       17.70       19.90      2.99 o 
  -3  13   3        8.28        4.08      2.35 o 
  -2  13   3       85.22       91.55      3.77 o 
  -1  13   3       74.91       65.81      3.36 o 
   0  13   3        3.33       -0.88      1.71 o 
   1  13   3        0.01       -1.12      1.63 o 
   2  13   3       49.66       59.55      3.22 o 
   3  13   3        6.44        8.52      2.26 o 
   4  13   3        1.77        4.23      2.25 o 
   5  13   3       54.72       57.61      3.38 o 
  -4  14   3        0.02       -1.20      2.45 o 
  -3  14   3       50.32       57.79      4.23 o 
  -2  14   3        1.04        1.67      1.94 o 
  -1  14   3        8.24        1.87      1.94 o 
   0  14   3        1.20        5.61      4.92 o 
   1  14   3        3.95        7.05      2.63 o 
   2  14   3       32.27       32.10      3.57 o 
   3  14   3       37.90       34.00      3.72 o 
 -13   0   4      307.76      358.11     13.04 o 
 -12   0   4      167.24      167.81      6.65 o 
 -11   0   4      112.42      110.15      4.69 o 
 -10   0   4      305.49      292.19      5.43 o 
  -9   0   4      149.22      138.90      3.68 o 
  -8   0   4      658.59      623.24      7.93 o 
  -7   0   4      415.62      377.43      5.74 o 
  -6   0   4        1.52       -0.44      0.77 o 
  -5   0   4      338.80      352.34      3.84 o 
  -4   0   4     1230.68     1191.06      9.95 o 
  -3   0   4     1252.42     1141.79     11.07 o 
  -2   0   4      140.78      161.16      2.26 o 
  -1   0   4     6053.15     5835.80     54.60 o 
   0   0   4        6.85       23.54      3.33 o 
   1   0   4     3851.26     3889.10     34.29 o 
   2   0   4    10480.88    10929.97     95.94 o 
   3   0   4      769.59      826.82      8.70 o 
   4   0   4       54.78       54.36      2.15 o 
   5   0   4      922.30     1011.10     13.45 o 
   6   0   4        7.75        5.26      0.96 o 
   7   0   4      483.55      454.08     10.78 o 
   8   0   4      101.22       83.23      5.45 o 
   9   0   4      400.16      367.66     11.31 o 
  10   0   4       55.74       64.92      4.04 o 
  11   0   4       54.35       43.37      8.78 o 
 -13   1   4        7.53        9.09      4.25 o 
 -12   1   4       33.63       31.05      2.55 o 
 -11   1   4       98.48      100.62      2.83 o 
 -10   1   4      115.10      116.14      2.58 o 
  -9   1   4      171.92      171.37      2.80 o 
  -8   1   4       19.87       21.46      1.45 o 
  -7   1   4      196.91      186.02      2.53 o 
  -6   1   4        0.03        0.21      0.56 o 
  -5   1   4       42.48       46.28      1.58 o 
  -4   1   4       13.09       12.44      0.62 o 
  -3   1   4      106.33      118.37      1.46 o 
  -2   1   4     1137.04     1179.27     11.38 o 
  -1   1   4      353.96      380.50      3.21 o 
   0   1   4     6248.77     6147.21     72.52 o 
   1   1   4        9.96        6.30      0.56 o 
   2   1   4        3.86        0.67      0.53 o 
   3   1   4       44.54       50.62      1.27 o 
   4   1   4       37.22       36.65      1.10 o 
   5   1   4       28.04       27.20      1.02 o 
   6   1   4      309.95      297.75      3.76 o 
   7   1   4      133.86      111.81      2.89 o 
   8   1   4       67.06       58.24      2.69 o 
   9   1   4        3.33        3.34      1.45 o 
  10   1   4        1.11        3.19      1.56 o 
  11   1   4      174.37      179.28      4.72 o 
 -13   2   4      141.54      149.46      6.07 o 
 -12   2   4        3.53        2.35      1.89 o 
 -11   2   4       76.46       77.38      2.59 o 
 -10   2   4      817.83      804.42      7.34 o 
  -9   2   4     1451.27     1403.47     12.66 o 
  -8   2   4      412.23      386.56      4.84 o 
  -7   2   4        5.37        6.69      0.80 o 
  -6   2   4       18.06       19.44      1.01 o 
  -5   2   4        0.67        3.68      0.55 o 
  -4   2   4      839.37      802.28      6.45 o 
  -3   2   4      350.73      357.37      6.64 o 
  -2   2   4     7527.35     7506.03     57.11 o 
  -1   2   4       35.16       29.98      0.92 o 
   0   2   4       77.00       73.52      1.59 o 
   1   2   4      442.74      488.64      4.08 o 
   2   2   4        2.95        1.33      0.63 o 
   3   2   4       60.94       68.13      1.94 o 
   4   2   4       24.94       31.65      1.88 o 
   5   2   4       30.47       39.52      1.60 o 
   6   2   4      248.06      244.49      3.40 o 
   7   2   4       14.93       11.79      1.48 o 
   8   2   4      117.30      113.69      3.19 o 
   9   2   4        1.80        1.77      1.48 o 
  10   2   4        3.46        2.20      1.59 o 
  11   2   4       17.53       14.36      2.12 o 
 -12   3   4      113.06      106.39      4.52 o 
 -11   3   4        4.46        4.08      1.53 o 
 -10   3   4      175.62      178.66      3.98 o 
  -9   3   4        7.40        9.82      1.15 o 
  -8   3   4      503.13      532.13      5.15 o 
  -7   3   4      303.21      328.85      4.35 o 
  -6   3   4      161.21      183.77      3.97 o 
  -5   3   4      490.78      474.11      7.30 o 
  -4   3   4      972.69     1075.99      9.23 o 
  -3   3   4       55.37       56.40      1.48 o 
  -2   3   4      239.67      265.77      2.66 o 
  -1   3   4      203.69      188.99      2.00 o 
   0   3   4     1555.32     1608.12     12.67 o 
   1   3   4     1094.32     1112.32      9.11 o 
   2   3   4       92.97       86.59      2.04 o 
   3   3   4      273.16      250.79      3.84 o 
   4   3   4      863.11      947.76     10.29 o 
   5   3   4       18.30       17.09      1.64 o 
   6   3   4       32.08       31.74      1.69 o 
   7   3   4      189.59      172.55      3.59 o 
   8   3   4        1.44       -1.34      1.34 o 
   9   3   4      129.20      131.88      3.84 o 
  10   3   4       22.27       25.65      2.69 o 
  11   3   4        0.27        1.17      1.79 o 
 -12   4   4       16.51       21.31      3.07 o 
 -11   4   4      197.39      210.41      6.03 o 
 -10   4   4        0.02        0.38      1.31 o 
  -9   4   4      223.44      214.06      3.51 o 
  -8   4   4      584.75      543.31      6.38 o 
  -7   4   4        0.02       -0.48      1.10 o 
  -6   4   4       61.83       67.03      1.93 o 
  -5   4   4      389.40      451.01      4.95 o 
  -4   4   4     1856.58     1940.32     17.93 o 
  -3   4   4      259.08      245.79      5.85 o 
  -2   4   4      383.02      411.11      5.84 o 
  -1   4   4      202.01      210.44      2.92 o 
   0   4   4     2483.86     2714.34     20.90 o 
   1   4   4     1997.01     2160.78     17.01 o 
   2   4   4      774.25      829.47     12.43 o 
   3   4   4       82.65       81.60      2.30 o 
   4   4   4      142.76      154.09      3.27 o 
   5   4   4      144.04      156.19      3.58 o 
   6   4   4       43.58       42.74      3.03 o 
   7   4   4       85.72       79.02      3.23 o 
   8   4   4       23.69       21.62      1.89 o 
   9   4   4        7.63        6.18      1.59 o 
  10   4   4        4.29        6.42      1.76 o 
  11   4   4        3.94       -0.21      2.33 o 
 -12   5   4      205.75      230.97      6.08 o 
 -11   5   4        0.00       -0.38      1.77 o 
 -10   5   4        0.71        0.89      1.48 o 
  -9   5   4        5.85        5.45      3.33 o 
  -8   5   4       13.20       11.12      1.32 o 
  -7   5   4       15.78       20.94      1.39 o 
  -6   5   4      169.96      205.14      3.93 o 
  -5   5   4       71.58       66.88      2.19 o 
  -4   5   4        5.81        0.31      0.74 o 
  -3   5   4       84.29       94.04      2.25 o 
  -2   5   4      698.23      663.33      6.28 o 
  -1   5   4      115.13      118.26      2.19 o 
   0   5   4     3173.45     3376.78     37.18 o 
   1   5   4      275.25      328.78      3.70 o 
   2   5   4        1.75        6.36      1.69 o 
   3   5   4      141.71      177.87      3.43 o 
   4   5   4        9.92        7.06      1.23 o 
   5   5   4     1575.39     1549.63     16.08 o 
   6   5   4      973.88      953.70     11.42 o 
   7   5   4      718.84      736.77      9.88 o 
   8   5   4        1.01       -0.95      1.36 o 
   9   5   4        8.02        4.15      1.63 o 
  10   5   4        6.07        4.96      2.80 o 
 -12   6   4       43.65       44.19      3.33 o 
 -11   6   4      582.81      595.87      8.37 o 
 -10   6   4       16.81       18.90      2.63 o 
  -9   6   4       96.72       91.24      4.13 o 
  -8   6   4        0.12       -0.46      1.21 o 
  -7   6   4      526.36      467.03      8.42 o 
  -6   6   4      113.83      126.75      3.24 o 
  -5   6   4      207.31      239.68      4.38 o 
  -4   6   4      335.90      307.42      4.64 o 
  -3   6   4      340.14      374.24      6.49 o 
  -2   6   4        4.46        6.03      0.86 o 
  -1   6   4     1137.36     1138.21      9.98 o 
   0   6   4       16.12       23.57      1.16 o 
   1   6   4       57.25       56.42      1.61 o 
   2   6   4       47.16       59.77      2.15 o 
   3   6   4      442.59      452.99      6.25 o 
   4   6   4        0.12       -0.46      1.02 o 
   5   6   4        0.67        0.47      1.49 o 
   6   6   4      904.73      857.84     10.75 o 
   7   6   4      616.05      608.42      8.91 o 
   8   6   4      603.12      584.36      9.11 o 
   9   6   4       26.65       29.59      2.23 o 
  10   6   4       19.47       23.00      2.29 o 
 -11   7   4       68.06       69.17      6.39 o 
 -10   7   4        0.36        0.89      2.16 o 
  -9   7   4      111.80      105.96      8.51 o 
  -8   7   4       28.26       28.63      2.63 o 
  -7   7   4        1.63        0.89      1.31 o 
  -6   7   4      750.95      674.03     10.67 o 
  -5   7   4       93.14       91.27      2.80 o 
  -4   7   4      546.97      543.70      7.86 o 
  -3   7   4     1152.93     1136.32     10.38 o 
  -2   7   4      102.79       93.65      2.22 o 
  -1   7   4      123.34      112.82      2.38 o 
   0   7   4      197.68      216.58      3.32 o 
   1   7   4        9.10        9.30      1.21 o 
   2   7   4        6.91        7.11      2.12 o 
   3   7   4        0.40        0.92      1.17 o 
   4   7   4      432.47      433.31      6.60 o 
   5   7   4        0.98        0.89      1.38 o 
   6   7   4       95.07       97.04      7.29 o 
   7   7   4      369.32      383.19      7.48 o 
   8   7   4        2.35        3.85      1.74 o 
   9   7   4        9.82       10.75      2.18 o 
  10   7   4       94.53       98.25      6.03 o 
 -11   8   4      117.15      134.62      8.25 o 
 -10   8   4       23.78       22.89      2.91 o 
  -9   8   4       31.67       27.42      3.01 o 
  -8   8   4        5.79        9.67      2.16 o 
  -7   8   4      416.32      350.86      7.81 o 
  -6   8   4      417.40      385.33      6.28 o 
  -5   8   4       92.11       80.73      2.85 o 
  -4   8   4      114.99      111.37      3.16 o 
  -3   8   4      399.45      384.78      5.01 o 
  -2   8   4       92.46       91.87      2.50 o 
  -1   8   4      146.56      131.69      2.75 o 
   0   8   4       64.93       57.71      1.93 o 
   1   8   4       14.41       14.43      1.43 o 
   2   8   4       39.55       35.51      1.89 o 
   3   8   4      272.69      288.94      5.14 o 
   4   8   4       79.97       74.25      3.02 o 
   5   8   4       40.40       44.35      2.46 o 
   6   8   4       43.80       40.27      2.45 o 
   7   8   4      191.56      189.37      4.96 o 
   8   8   4       72.11       69.32      3.73 o 
   9   8   4       35.22       42.32      3.12 o 
 -10   9   4       92.57       88.59      7.18 o 
  -9   9   4       42.65       32.39      3.20 o 
  -8   9   4        4.12       -0.01      3.06 o 
  -7   9   4        0.87        0.43      2.13 o 
  -6   9   4       97.49       88.97      4.14 o 
  -5   9   4       29.40       29.54      2.04 o 
  -4   9   4       22.23       20.96      1.83 o 
  -3   9   4       20.04       15.80      1.80 o 
  -2   9   4     2692.34     2574.19     21.39 o 
  -1   9   4     2220.05     2183.89     21.43 o 
   0   9   4      109.43      101.04      3.00 o 
   1   9   4      120.44      138.60      4.89 o 
   2   9   4       17.95       17.09      1.72 o 
   3   9   4       66.50       72.38      2.91 o 
   4   9   4      178.11      147.04      8.30 o 
   5   9   4      184.78      187.11      4.71 o 
   6   9   4       20.61       20.85      2.28 o 
   7   9   4       12.34       11.41      2.04 o 
   8   9   4       41.04       44.84      5.11 o 
   9   9   4       32.83       38.84      5.59 o 
  -9  10   4       52.36       68.39      4.42 o 
  -8  10   4        0.00       -1.84      1.97 o 
  -7  10   4       83.35       71.84      4.04 o 
  -6  10   4       31.27       22.77      2.61 o 
  -5  10   4        0.10       -0.97      1.78 o 
  -4  10   4        0.35        0.25      1.37 o 
  -3  10   4       44.60       45.03      2.09 o 
  -2  10   4       36.79       31.17      1.83 o 
  -1  10   4      197.92      194.62      3.82 o 
   0  10   4      587.46      554.61      7.93 o 
   1  10   4      116.84      131.04      3.68 o 
   2  10   4      303.20      297.85      5.87 o 
   3  10   4      116.82      123.36      3.79 o 
   4  10   4      332.90      317.42      6.09 o 
   5  10   4       25.58       22.76      2.15 o 
   6  10   4      100.64      106.21      3.88 o 
   7  10   4        0.22        1.87      1.89 o 
   8  10   4       70.66       74.37      4.30 o 
  -9  11   4       78.65       90.72      7.18 o 
  -8  11   4       10.70       16.56      2.99 o 
  -7  11   4       16.31       11.96      2.72 o 
  -6  11   4       61.10       63.60      3.85 o 
  -5  11   4      140.35      142.09      5.46 o 
  -4  11   4       68.39       76.33      5.19 o 
  -3  11   4       80.00       75.86      3.94 o 
  -2  11   4      261.52      247.84      4.55 o 
  -1  11   4       14.49       15.81      1.63 o 
   0  11   4        0.68       -0.23      1.19 o 
   1  11   4        1.04       -0.20      1.43 o 
   2  11   4       17.81       24.53      2.15 o 
   3  11   4       99.20       83.83      3.94 o 
   4  11   4      114.00      104.39      4.60 o 
   5  11   4        7.10        6.38      1.84 o 
   6  11   4        0.82        2.38      1.79 o 
   7  11   4        0.37        1.44      2.41 o 
  -7  12   4       46.28       56.51     11.31 o 
  -6  12   4       11.18       11.04      2.82 o 
  -5  12   4       35.11       36.62      3.39 o 
  -4  12   4       18.79       17.89      2.72 o 
  -3  12   4       61.95       60.13      5.32 o 
  -2  12   4        5.91        3.73      2.32 o 
  -1  12   4       28.12       31.23      2.72 o 
   0  12   4       17.58       20.79      2.38 o 
   1  12   4      320.90      317.43      6.89 o 
   2  12   4       69.82       71.58      5.40 o 
   3  12   4      219.71      213.77      6.80 o 
   4  12   4       26.36       22.08      2.40 o 
   5  12   4      151.39      169.44      5.01 o 
   6  12   4       93.62      119.99      5.64 o 
  -6  13   4       38.09       41.00      3.95 o 
  -5  13   4      305.79      327.24      8.65 o 
  -4  13   4       14.77       18.57      3.01 o 
  -3  13   4      200.20      221.35     10.11 o 
  -2  13   4       10.97       14.30      2.19 o 
  -1  13   4       18.12       18.77      2.25 o 
   0  13   4      124.84      121.66      5.17 o 
   1  13   4       63.89       65.41      4.04 o 
   2  13   4       67.66       78.09      6.52 o 
   3  13   4        0.08        1.56      2.35 o 
   4  13   4       12.01       10.53      5.05 o 
  -4  14   4      107.87      109.34      7.72 o 
  -3  14   4      116.24      131.67      5.74 o 
  -2  14   4      165.14      167.03      5.17 o 
  -1  14   4      176.14      189.55      5.37 o 
   0  14   4       83.32       84.72      5.99 o 
   1  14   4        0.44        0.95      2.35 o 
   2  14   4       28.74       34.01      3.66 o 
 -13   1   5        2.08        1.82      2.04 o 
 -12   1   5      331.58      326.31      5.68 o 
 -11   1   5       95.34       98.93      3.22 o 
 -10   1   5        0.07       -0.81      1.19 o 
  -9   1   5       76.98       62.85      1.87 o 
  -8   1   5      130.63      129.48      2.29 o 
  -7   1   5      189.46      201.24      2.65 o 
  -6   1   5       47.96       32.36      0.96 o 
  -5   1   5       99.15       86.99      1.34 o 
  -4   1   5       48.07       48.58      1.11 o 
  -3   1   5       17.14       15.81      0.72 o 
  -2   1   5      262.85      247.26      3.05 o 
  -1   1   5      740.33      716.50      5.06 o 
   0   1   5     2976.07     3045.61     21.40 o 
   1   1   5      257.23      249.92      3.66 o 
   2   1   5     4812.08     5360.29     33.36 o 
   3   1   5        2.16        1.43      0.63 o 
   4   1   5        4.18        4.00      0.67 o 
   5   1   5      102.42      112.01      1.96 o 
   6   1   5       30.50       25.30      1.63 o 
   7   1   5      497.28      456.14      6.15 o 
   8   1   5       10.74       20.73      3.22 o 
   9   1   5      225.66      219.81      4.69 o 
  10   1   5       88.90       93.46      3.42 o 
  11   1   5       58.84       52.78      3.02 o 
 -13   2   5       36.99       39.76      3.06 o 
 -12   2   5       96.53      100.04      6.58 o 
 -11   2   5       65.03       61.33      2.56 o 
 -10   2   5       40.96       39.57      1.85 o 
  -9   2   5        7.11        4.62      1.18 o 
  -8   2   5        7.62        8.68      0.97 o 
  -7   2   5      296.22      263.78      3.12 o 
  -6   2   5      635.35      618.76      5.12 o 
  -5   2   5      148.42      143.87      2.14 o 
  -4   2   5     4922.86     5170.30     47.18 o 
  -3   2   5      107.98      120.17      2.24 o 
  -2   2   5        6.41        9.76      0.59 o 
  -1   2   5      227.05      210.18      2.42 o 
   0   2   5       68.75       76.39      1.39 o 
   1   2   5      252.90      253.40      2.92 o 
   2   2   5     1718.38     1825.66     27.40 o 
   3   2   5      772.42      819.35     11.29 o 
   4   2   5       34.02       44.31      1.89 o 
   5   2   5      517.87      497.46      5.16 o 
   6   2   5      509.83      547.89      5.75 o 
   7   2   5        0.78       -1.02      1.12 o 
   8   2   5      242.90      247.27      4.66 o 
   9   2   5       75.42       80.37      3.06 o 
  10   2   5       18.04       27.43      2.26 o 
  11   2   5       27.06       30.87      3.23 o 
 -12   3   5       13.74        9.45      3.54 o 
 -11   3   5       13.98       14.11      2.10 o 
 -10   3   5      180.03      164.62      3.35 o 
  -9   3   5      326.13      292.99      4.15 o 
  -8   3   5      107.16       93.88      2.05 o 
  -7   3   5       68.06       64.92      1.86 o 
  -6   3   5       54.32       53.98      1.56 o 
  -5   3   5      382.89      403.85      4.06 o 
  -4   3   5      258.15      263.04      3.40 o 
  -3   3   5       17.61       15.79      1.02 o 
  -2   3   5      852.05      912.47      7.72 o 
  -1   3   5     1213.36     1265.39     13.87 o 
   0   3   5     1246.08     1232.60     11.82 o 
   1   3   5      162.76      171.60      3.80 o 
   2   3   5       89.56       86.47      2.26 o 
   3   3   5       77.20       70.79      3.38 o 
   4   3   5      301.53      338.53      5.02 o 
   5   3   5      468.24      463.98      6.55 o 
   6   3   5       77.67       77.56      2.46 o 
   7   3   5      403.29      366.96      5.49 o 
   8   3   5      100.58       91.76      3.02 o 
   9   3   5       18.77       20.39      1.95 o 
  10   3   5      395.73      408.34      6.78 o 
 -12   4   5        2.44        0.18      1.84 o 
 -11   4   5       27.66       22.09      2.33 o 
 -10   4   5        5.66        3.22      1.84 o 
  -9   4   5      133.41      130.98      3.85 o 
  -8   4   5       51.91       68.28      2.36 o 
  -7   4   5       38.40       36.63      1.46 o 
  -6   4   5       64.54       59.19      1.75 o 
  -5   4   5        1.31        3.67      0.72 o 
  -4   4   5     1873.20     1883.43     18.00 o 
  -3   4   5      389.95      382.55      5.00 o 
  -2   4   5     2281.37     2438.47     19.12 o 
  -1   4   5      667.16      722.92      6.55 o 
   0   4   5      538.00      488.93      6.15 o 
   1   4   5       28.58       35.64      1.19 o 
   2   4   5      983.33      907.06      9.47 o 
   3   4   5      131.80      136.97      3.77 o 
   4   4   5       22.55       23.43      2.82 o 
   5   4   5      647.58      645.88      9.95 o 
   6   4   5       75.04       87.23      6.47 o 
   7   4   5       31.48       32.45      1.99 o 
   8   4   5       15.13       13.96      1.69 o 
   9   4   5        1.35        2.26      1.60 o 
  10   4   5       20.83       27.84      2.52 o 
 -12   5   5        4.15        0.87      1.98 o 
 -11   5   5       25.81       25.87      2.49 o 
 -10   5   5      295.56      281.17      6.64 o 
  -9   5   5      177.50      180.08      3.77 o 
  -8   5   5       24.29       19.34      1.72 o 
  -7   5   5        2.97        5.60      1.23 o 
  -6   5   5      235.57      242.84      5.06 o 
  -5   5   5        9.86        7.29      1.35 o 
  -4   5   5     1484.85     1518.22     14.69 o 
  -3   5   5        0.14        6.57      0.78 o 
  -2   5   5        8.09       18.13      1.03 o 
  -1   5   5      200.94      208.12      3.37 o 
   0   5   5      463.77      494.79      6.03 o 
   1   5   5      431.23      452.68      9.22 o 
   2   5   5        2.50        2.66      0.92 o 
   3   5   5      148.45      138.95      3.06 o 
   4   5   5     1057.13     1007.48     11.16 o 
   5   5   5        0.00        3.75      1.27 o 
   6   5   5      109.16      105.07      5.46 o 
   7   5   5       15.20       13.59      2.06 o 
   8   5   5       86.26       85.14      3.06 o 
   9   5   5       53.68       71.27      2.99 o 
  10   5   5       43.36       49.90      2.92 o 
 -12   6   5       36.29       36.91      3.01 o 
 -11   6   5       16.62       13.29      2.33 o 
 -10   6   5       82.89       83.58      4.51 o 
  -9   6   5       84.38       74.62      3.85 o 
  -8   6   5       42.97       36.44      2.72 o 
  -7   6   5      223.66      222.81      5.63 o 
  -6   6   5        5.29        2.14      1.59 o 
  -5   6   5      126.14      118.27      4.30 o 
  -4   6   5       42.53       40.20      1.78 o 
  -3   6   5       73.59       77.04      1.89 o 
  -2   6   5      365.28      363.71      4.24 o 
  -1   6   5      708.11      743.49      6.37 o 
   0   6   5        2.36        7.65      0.86 o 
   1   6   5        0.52        0.42      0.64 o 
   2   6   5      133.55      128.93      3.79 o 
   3   6   5      158.43      164.87      3.48 o 
   4   6   5      138.62      121.83      3.52 o 
   5   6   5       78.47       71.62      2.81 o 
   6   6   5       37.59       42.21      2.40 o 
   7   6   5       18.64       14.07      3.32 o 
   8   6   5       62.44       59.02      3.06 o 
   9   6   5      239.56      259.32      5.29 o 
  10   6   5      126.77      146.87      4.42 o 
 -11   7   5        3.10        2.87      2.61 o 
 -10   7   5       11.19        6.12      3.46 o 
  -9   7   5       75.69       76.98      4.04 o 
  -8   7   5        3.95        3.46      1.88 o 
  -7   7   5       38.07       38.36      3.46 o 
  -6   7   5      285.68      316.51      6.68 o 
  -5   7   5       32.17       31.08      2.35 o 
  -4   7   5        3.76        4.73      1.27 o 
  -3   7   5      312.54      301.12      4.69 o 
  -2   7   5        2.09        1.32      0.83 o 
  -1   7   5       14.16       17.91      1.19 o 
   0   7   5       84.71       76.35      1.99 o 
   1   7   5       10.51       12.22      1.00 o 
   2   7   5       25.88       26.84      2.31 o 
   3   7   5      163.43      147.84      3.53 o 
   4   7   5     1383.93     1359.90     14.75 o 
   5   7   5       37.37       32.13      2.25 o 
   6   7   5       14.47       15.61      1.89 o 
   7   7   5      228.03      231.00      5.43 o 
   8   7   5      135.97      134.34      4.40 o 
   9   7   5       35.45       42.89      3.12 o 
 -11   8   5       43.76       47.88      4.04 o 
 -10   8   5      225.46      266.05     10.91 o 
  -9   8   5        4.03        6.94      2.23 o 
  -8   8   5       60.69       66.97      3.76 o 
  -7   8   5      168.34      137.32      6.12 o 
  -6   8   5       80.73       85.88      3.94 o 
  -5   8   5       13.83       12.75      1.88 o 
  -4   8   5       14.20       14.03      3.19 o 
  -3   8   5      720.08      708.24     11.03 o 
  -2   8   5      252.07      267.79      3.98 o 
  -1   8   5     1198.93     1202.71     11.10 o 
   0   8   5      173.58      155.06      3.47 o 
   1   8   5       15.18       15.65      1.57 o 
   2   8   5        8.33       10.47      1.43 o 
   3   8   5      539.70      581.77      7.98 o 
   4   8   5      119.76      112.17      3.43 o 
   5   8   5      660.00      659.02     20.96 o 
   6   8   5       18.00       16.56      2.04 o 
   7   8   5        0.63        2.45      1.68 o 
   8   8   5        6.51        6.22      2.04 o 
   9   8   5       50.98       55.20      4.61 o 
  -9   9   5       37.49       38.59      3.48 o 
  -8   9   5       30.02       22.07      2.72 o 
  -7   9   5      128.43      131.67      4.98 o 
  -6   9   5      360.51      333.76      9.18 o 
  -5   9   5      330.97      318.81      7.15 o 
  -4   9   5        0.01        1.09      2.00 o 
  -3   9   5      106.31      112.01      5.21 o 
  -2   9   5       89.42       87.03      2.57 o 
  -1   9   5      307.05      284.42      4.38 o 
   0   9   5      358.48      341.49      5.57 o 
   1   9   5       11.21        8.50      1.52 o 
   2   9   5        4.29        6.38      1.48 o 
   3   9   5       77.88       76.88      3.01 o 
   4   9   5      109.02      100.19      3.41 o 
   5   9   5      447.45      457.81     11.70 o 
   6   9   5      104.47      102.31      3.89 o 
   7   9   5        5.80        8.77      2.10 o 
   8   9   5        0.66       -0.09      1.88 o 
  -9  10   5       91.37       89.98      5.72 o 
  -8  10   5      317.65      338.69     12.24 o 
  -7  10   5      254.49      270.31      7.33 o 
  -6  10   5      179.13      198.06     12.24 o 
  -5  10   5       57.43       59.17      4.12 o 
  -4  10   5        4.57        6.52      2.07 o 
  -3  10   5      173.44      169.82      4.47 o 
  -2  10   5        0.01       -0.53      1.31 o 
  -1  10   5      183.14      179.49      4.24 o 
   0  10   5        0.15       -1.27      1.27 o 
   1  10   5      124.44      106.41      4.07 o 
   2  10   5        0.03       -0.53      1.38 o 
   3  10   5        3.23        6.11      1.76 o 
   4  10   5      103.66      113.13      3.84 o 
   5  10   5      172.80      161.65      5.24 o 
   6  10   5        8.02       12.27      2.83 o 
   7  10   5       12.31       12.88      2.82 o 
  -8  11   5        3.23        2.31      2.35 o 
  -7  11   5       12.62        8.65      2.63 o 
  -6  11   5        4.44        6.54      2.66 o 
  -5  11   5        4.73        6.59      2.16 o 
  -4  11   5        2.01        6.40      2.79 o 
  -3  11   5       39.16       36.29      2.35 o 
  -2  11   5       22.51       27.13      3.07 o 
  -1  11   5        4.34        3.76      1.77 o 
   0  11   5       78.28       66.14      3.76 o 
   1  11   5       74.39       66.65      3.57 o 
   2  11   5       11.35        6.74      2.16 o 
   3  11   5       19.50       16.93      4.52 o 
   4  11   5      113.94      103.57      5.59 o 
   5  11   5      306.99      312.73      8.08 o 
   6  11   5        5.82        5.66      2.35 o 
  -7  12   5        4.84        5.61      3.06 o 
  -6  12   5        8.45        4.67      2.42 o 
  -5  12   5       13.70       21.69      7.05 o 
  -4  12   5        1.23        4.39      2.26 o 
  -3  12   5       27.79       33.70      3.18 o 
  -2  12   5        5.22        9.37      1.87 o 
  -1  12   5        1.90       -0.96      1.48 o 
   0  12   5        1.98        0.27      2.07 o 
   1  12   5       26.32       23.99      2.91 o 
   2  12   5        1.15       -0.49      3.46 o 
   3  12   5       26.07       24.98      3.10 o 
   4  12   5        3.92        7.01      2.53 o 
   5  12   5        4.91        2.39      2.45 o 
  -6  13   5       96.83      117.39      6.52 o 
  -5  13   5        0.02       -0.07      2.35 o 
  -4  13   5       36.71       39.56      3.57 o 
  -3  13   5       37.09       44.43      6.78 o 
  -2  13   5       73.10       77.36      3.53 o 
  -1  13   5       54.35       49.29      2.97 o 
   0  13   5       28.13       24.10      3.10 o 
   1  13   5      103.09      103.19      4.98 o 
   2  13   5       56.39       51.89      5.32 o 
   3  13   5        4.51        4.37      2.35 o 
   4  13   5       45.39       45.30      3.85 o 
  -4  14   5        3.13       -2.26      2.26 o 
  -3  14   5        9.78        8.49      2.72 o 
  -2  14   5       56.08       65.50      3.53 o 
  -1  14   5       94.91      109.59     11.84 o 
   0  14   5       67.57       60.24      5.05 o 
   1  14   5      171.85      177.84      6.58 o 
   2  14   5       72.38       69.43      4.66 o 
 -13   0   6      589.70      607.18     11.95 o 
 -12   0   6      820.24      771.36     13.45 o 
 -11   0   6     1169.99     1112.57     16.65 o 
 -10   0   6      713.40      671.75     11.28 o 
  -9   0   6      675.99      658.79     10.70 o 
  -8   0   6      118.23      105.88      3.75 o 
  -7   0   6       44.41       60.21      2.18 o 
  -6   0   6      488.25      500.20      6.95 o 
  -5   0   6     1482.84     1612.11     15.83 o 
  -4   0   6      841.44      998.42     11.95 o 
  -3   0   6     1179.87     1215.82     11.93 o 
  -2   0   6     2653.34     2663.35     24.92 o 
  -1   0   6      173.71      159.71      2.43 o 
   0   0   6     1228.54     1404.47     16.52 o 
   1   0   6     1878.77     2010.41     18.57 o 
   2   0   6     5695.39     6294.80     61.85 o 
   3   0   6      856.61      921.18     12.70 o 
   4   0   6      646.10      751.98      8.75 o 
   5   0   6       73.56       80.43      2.78 o 
   6   0   6       82.37       60.76      2.38 o 
   7   0   6      369.12      271.44     12.11 o 
   8   0   6       57.28       39.89      3.10 o 
   9   0   6      115.73      111.97      4.98 o 
  10   0   6        8.97       14.00      2.99 o 
 -13   1   6        1.65        1.38      2.18 o 
 -12   1   6        2.57        2.89      1.56 o 
 -11   1   6       18.77       19.16      1.82 o 
 -10   1   6       22.31       21.05      1.76 o 
  -9   1   6        1.70       -0.98      0.98 o 
  -8   1   6      288.95      272.17      4.20 o 
  -7   1   6      679.92      703.26      5.36 o 
  -6   1   6      519.08      545.88      4.66 o 
  -5   1   6      475.09      522.39      4.48 o 
  -4   1   6       54.08       43.67      1.12 o 
  -3   1   6       23.91       18.27      0.81 o 
  -2   1   6      401.06      384.38      4.65 o 
  -1   1   6       54.16       56.79      1.77 o 
   0   1   6      137.99      123.48      2.36 o 
   1   1   6     1894.51     2007.56     23.02 o 
   2   1   6        1.79       -0.15      0.48 o 
   3   1   6      750.68      812.39      6.34 o 
   4   1   6        2.24        3.63      0.67 o 
   5   1   6       11.53       12.42      0.92 o 
   6   1   6        0.27        0.22      0.74 o 
   7   1   6       81.11       74.09      2.63 o 
   8   1   6      202.63      187.34      4.12 o 
   9   1   6       25.96       21.40      2.01 o 
  10   1   6       72.78       68.25      4.65 o 
 -13   2   6        0.02       -0.46      2.46 o 
 -12   2   6       20.69       15.38      1.93 o 
 -11   2   6      119.75      116.24      3.42 o 
 -10   2   6        2.08        1.22      1.29 o 
  -9   2   6        0.01        1.52      1.16 o 
  -8   2   6       37.40       41.57      1.61 o 
  -7   2   6       98.72       85.72      1.63 o 
  -6   2   6     1972.42     2008.75     12.57 o 
  -5   2   6     1522.80     1599.97     12.22 o 
  -4   2   6     1642.43     1823.37     15.44 o 
  -3   2   6      155.65      188.25      2.73 o 
  -2   2   6      285.53      315.98      3.31 o 
  -1   2   6     3391.42     3422.97     70.94 o 
   0   2   6      222.53      265.35      3.35 o 
   1   2   6        1.01        4.01      0.77 o 
   2   2   6     2831.18     3041.15     43.79 o 
   3   2   6      177.78      182.13      4.45 o 
   4   2   6        7.00        8.48      1.01 o 
   5   2   6       18.37       17.46      1.15 o 
   6   2   6      233.56      192.94      6.09 o 
   7   2   6      370.30      306.70      4.99 o 
   8   2   6       23.93       23.15      1.86 o 
   9   2   6       34.89       35.44      3.96 o 
  10   2   6      337.58      331.03      9.29 o 
 -12   3   6       65.58       64.46      3.27 o 
 -11   3   6        6.34        6.33      1.63 o 
 -10   3   6       22.43       21.85      1.74 o 
  -9   3   6        0.00        1.24      1.23 o 
  -8   3   6        2.09        4.80      1.04 o 
  -7   3   6       21.75       28.03      1.28 o 
  -6   3   6      385.62      391.16      4.28 o 
  -5   3   6      578.26      599.44      6.21 o 
  -4   3   6     2675.68     2650.99     25.18 o 
  -3   3   6     3781.80     3999.31     35.33 o 
  -2   3   6      263.51      279.91      3.12 o 
  -1   3   6      198.23      236.73      3.20 o 
   0   3   6      590.60      680.21     12.60 o 
   1   3   6      151.73      151.67      3.76 o 
   2   3   6      466.00      489.20      7.74 o 
   3   3   6       55.55       66.86      2.04 o 
   4   3   6      367.06      320.78      4.97 o 
   5   3   6      417.08      399.60      5.25 o 
   6   3   6        8.65        9.48      1.15 o 
   7   3   6       45.32       48.06      2.23 o 
   8   3   6       22.57       24.94      2.38 o 
   9   3   6        6.36        8.89      2.34 o 
  10   3   6       36.52       39.71      2.63 o 
 -12   4   6        0.53       -1.74      1.74 o 
 -11   4   6       20.60       20.75      2.19 o 
 -10   4   6      179.02      159.07      4.03 o 
  -9   4   6       54.43       43.09      2.07 o 
  -8   4   6        1.12        2.37      1.19 o 
  -7   4   6      817.23      828.83      8.59 o 
  -6   4   6       18.94       14.48      1.21 o 
  -5   4   6      700.41      710.63      7.22 o 
  -4   4   6     3800.04     3785.26     34.04 o 
  -3   4   6     1721.33     1847.50     17.49 o 
  -2   4   6        1.32        3.46      0.62 o 
  -1   4   6       25.96       25.30      1.17 o 
   0   4   6        4.06        1.82      0.70 o 
   1   4   6       13.87        8.62      0.76 o 
   2   4   6      693.60      707.33     20.76 o 
   3   4   6        5.72        3.28      0.92 o 
   4   4   6      431.22      417.36      5.99 o 
   5   4   6     3399.23     3308.48     38.38 o 
   6   4   6      377.17      374.08      6.25 o 
   7   4   6       19.47       23.26      1.86 o 
   8   4   6       72.67       62.28      2.69 o 
   9   4   6       54.99       64.22      3.69 o 
  10   4   6      132.03      143.66      4.35 o 
 -12   5   6      115.85      118.96      5.59 o 
 -11   5   6       60.56       62.63      3.32 o 
 -10   5   6       68.78       75.59      5.57 o 
  -9   5   6      398.70      398.18      6.74 o 
  -8   5   6       85.06       70.36      2.84 o 
  -7   5   6       14.87       15.22      1.68 o 
  -6   5   6       53.52       53.66      3.99 o 
  -5   5   6       12.13       10.68      1.25 o 
  -4   5   6        4.81        2.71      1.00 o 
  -3   5   6      524.45      542.40      5.60 o 
  -2   5   6      396.18      461.88      4.91 o 
  -1   5   6      520.16      549.82      5.58 o 
   0   5   6      333.59      340.27      6.03 o 
   1   5   6        4.88        7.39      0.78 o 
   2   5   6     2034.76     1987.45     27.39 o 
   3   5   6       48.63       36.48      1.74 o 
   4   5   6      444.15      411.99      6.09 o 
   5   5   6      517.76      528.70      8.72 o 
   6   5   6        1.08       -0.59      1.27 o 
   7   5   6       62.01       58.85      2.86 o 
   8   5   6       12.85       17.53      1.83 o 
   9   5   6      197.02      214.22      4.88 o 
  10   5   6      253.01      281.30      6.81 o 
 -12   6   6       36.43       38.02      3.04 o 
 -11   6   6       68.57       68.14      3.64 o 
 -10   6   6       60.42       61.48      4.04 o 
  -9   6   6      283.34      269.15      7.14 o 
  -8   6   6      428.71      420.42      9.10 o 
  -7   6   6      121.10       89.50      3.36 o 
  -6   6   6        0.06       -1.86      1.86 o 
  -5   6   6        6.36        4.31      1.47 o 
  -4   6   6     1110.89     1069.45     11.65 o 
  -3   6   6      184.15      160.66      3.12 o 
  -2   6   6      191.70      186.48      2.55 o 
  -1   6   6       78.06       75.75      1.76 o 
   0   6   6     1421.85     1479.51     12.54 o 
   1   6   6       75.30       68.82      1.73 o 
   2   6   6      194.06      219.07      3.93 o 
   3   6   6     1097.73     1033.87     11.41 o 
   4   6   6      789.30      755.07      9.32 o 
   5   6   6      150.69      141.87      3.79 o 
   6   6   6       32.41       27.68      2.15 o 
   7   6   6      127.20      129.62      5.16 o 
   8   6   6        0.10       -0.69      1.53 o 
   9   6   6      343.59      375.46      6.58 o 
 -11   7   6       29.46       28.68      3.45 o 
 -10   7   6        4.59        5.41      2.79 o 
  -9   7   6       24.16       25.98      2.99 o 
  -8   7   6       50.00       32.82      7.98 o 
  -7   7   6       69.44       61.15      3.18 o 
  -6   7   6       83.92       79.73      3.86 o 
  -5   7   6      352.20      344.19      8.91 o 
  -4   7   6      342.84      305.35      6.11 o 
  -3   7   6      921.78      888.24      9.98 o 
  -2   7   6      232.91      214.55      4.83 o 
  -1   7   6      281.48      270.05      3.99 o 
   0   7   6       17.08       17.33      1.27 o 
   1   7   6      520.23      460.48      6.28 o 
   2   7   6      481.00      471.85      6.54 o 
   3   7   6      769.96      790.90      9.67 o 
   4   7   6     1995.95     1932.86     39.88 o 
   5   7   6       64.05       60.44      2.71 o 
   6   7   6       28.58       30.61      2.39 o 
   7   7   6        8.45       14.87      3.63 o 
   8   7   6      181.96      180.82      5.17 o 
   9   7   6        4.88       -0.86      1.87 o 
 -11   8   6        6.28        9.43      3.07 o 
 -10   8   6        7.74        8.26      2.80 o 
  -9   8   6       40.73       36.13      3.99 o 
  -8   8   6       22.33       24.86      2.72 o 
  -7   8   6      138.05      144.22      4.89 o 
  -6   8   6        9.50        7.82      1.78 o 
  -5   8   6      218.72      219.01      5.55 o 
  -4   8   6       41.79       40.57      2.72 o 
  -3   8   6     1551.60     1483.51     29.23 o 
  -2   8   6     1211.69     1146.62     16.40 o 
  -1   8   6       73.58       72.73      2.22 o 
   0   8   6      926.39      882.14     15.74 o 
   1   8   6      735.71      738.60      9.05 o 
   2   8   6      190.77      175.59      4.89 o 
   3   8   6      478.46      414.87      6.55 o 
   4   8   6       54.88       46.66      3.22 o 
   5   8   6       10.62       16.33      1.89 o 
   6   8   6       46.86       51.20      3.54 o 
   7   8   6        4.44        5.92      2.35 o 
   8   8   6        0.69        3.21      2.35 o 
 -10   9   6        2.94        3.72      2.45 o 
  -9   9   6       18.48       22.88      4.52 o 
  -8   9   6        5.36        2.66      3.46 o 
  -7   9   6       41.45       38.13      2.99 o 
  -6   9   6        5.23        8.08      2.16 o 
  -5   9   6       74.43       72.79      3.76 o 
  -4   9   6      463.04      430.01      8.36 o 
  -3   9   6      269.12      256.39     10.64 o 
  -2   9   6      148.26      156.12      3.83 o 
  -1   9   6       22.83       16.72      1.80 o 
   0   9   6       16.27       11.64      2.53 o 
   1   9   6        1.46        2.19      1.59 o 
   2   9   6      407.36      373.88      7.71 o 
   3   9   6      213.05      177.59      4.24 o 
   4   9   6      174.05      175.54      4.40 o 
   5   9   6      133.86      134.78      5.72 o 
   6   9   6        6.06        5.87      2.79 o 
   7   9   6       16.49       17.51      3.01 o 
   8   9   6       68.31       77.33      4.70 o 
  -9  10   6        9.32       12.77      3.99 o 
  -8  10   6       15.20       16.49      3.99 o 
  -7  10   6        1.86        0.18      1.97 o 
  -6  10   6        5.18        6.52      2.07 o 
  -5  10   6       43.73       41.76      3.10 o 
  -4  10   6        7.70        6.99      2.04 o 
  -3  10   6        0.12       -1.06      1.38 o 
  -2  10   6      128.10      124.13      3.63 o 
  -1  10   6      716.60      678.30     11.55 o 
   0  10   6        8.46        6.85      1.97 o 
   1  10   6       10.07        4.73      1.97 o 
   2  10   6       30.77       33.41      3.72 o 
   3  10   6        7.96       16.17      4.26 o 
   4  10   6       36.55       28.69      2.91 o 
   5  10   6       50.40       49.17      3.57 o 
   6  10   6        1.05        1.73      2.26 o 
   7  10   6        6.53        7.18      2.63 o 
  -8  11   6       50.95       50.28      5.85 o 
  -7  11   6       25.65       25.21      4.66 o 
  -6  11   6        0.63        1.41      3.46 o 
  -5  11   6        1.55        1.04      2.04 o 
  -4  11   6        8.20        7.80      5.05 o 
  -3  11   6      326.27      339.38      6.29 o 
  -2  11   6       35.37       27.07      2.20 o 
  -1  11   6       17.72       19.45      2.09 o 
   0  11   6        0.60        1.60      1.85 o 
   1  11   6        9.30        7.81      2.93 o 
   2  11   6       15.50       16.56      3.72 o 
   3  11   6      102.19       99.67      4.79 o 
   4  11   6      145.56      147.56      5.64 o 
   5  11   6        0.83       -1.60      2.07 o 
   6  11   6      129.55      155.24      6.21 o 
  -7  12   6        9.34        9.58      4.26 o 
  -6  12   6      135.97      151.11      8.51 o 
  -5  12   6        5.37        4.30      2.93 o 
  -4  12   6       48.54       49.37      3.66 o 
  -3  12   6        4.89        7.76      1.83 o 
  -2  12   6       17.24       17.07      2.04 o 
  -1  12   6       92.59       88.86      3.58 o 
   0  12   6       57.02       51.72      3.48 o 
   1  12   6        3.22        3.41      3.46 o 
   2  12   6       34.50       35.90      3.29 o 
   3  12   6       31.57       32.70      3.29 o 
   4  12   6       24.56       21.75      3.20 o 
   5  12   6        1.58       -2.17      2.23 o 
  -6  13   6        6.68        7.98      4.26 o 
  -5  13   6       82.44       80.60      9.44 o 
  -4  13   6       70.70       67.80      4.52 o 
  -3  13   6        2.01       -0.13      2.26 o 
  -2  13   6        0.41        3.63      1.83 o 
  -1  13   6        1.23        0.14      3.06 o 
   0  13   6        3.47        3.87      2.42 o 
   1  13   6        3.57        2.53      2.07 o 
   2  13   6       20.30       18.74      3.10 o 
   3  13   6       32.81       40.08      3.66 o 
  -3  14   6       62.71       63.73      4.33 o 
  -2  14   6       47.61       52.42      4.71 o 
  -1  14   6       12.97       19.27      9.18 o 
   0  14   6       17.09       20.66      5.05 o 
   1  14   6       48.17       48.44      4.12 o 
 -13   1   7      175.10      191.35      4.69 o 
 -12   1   7      706.10      708.84      9.68 o 
 -11   1   7      201.12      169.61      3.92 o 
 -10   1   7       17.14       23.25      1.88 o 
  -9   1   7       38.61       33.75      2.11 o 
  -8   1   7       53.79       57.30      2.10 o 
  -7   1   7       32.20       22.49      1.15 o 
  -6   1   7     1551.86     1578.49     12.28 o 
  -5   1   7      159.54      170.87      2.18 o 
  -4   1   7      187.18      191.08      2.19 o 
  -3   1   7       85.17       82.94      1.71 o 
  -2   1   7      311.27      335.69      4.99 o 
  -1   1   7      259.07      281.21      4.57 o 
   0   1   7      504.91      519.67      8.84 o 
   1   1   7     1529.58     1660.62     14.02 o 
   2   1   7     3576.25     3704.03     23.71 o 
   3   1   7       68.84       69.81      1.55 o 
   4   1   7       15.07       15.18      1.47 o 
   5   1   7        4.91        7.95      0.87 o 
   6   1   7      291.20      244.87      3.36 o 
   7   1   7        0.36       -1.12      1.12 o 
   8   1   7       10.48        8.53      1.63 o 
   9   1   7        0.86       -0.04      1.52 o 
  10   1   7      142.31      142.76      4.25 o 
 -13   2   7        4.41        2.61      2.04 o 
 -12   2   7        0.92       -0.04      1.53 o 
 -11   2   7       11.75        9.17      1.60 o 
 -10   2   7        8.02        7.47      1.42 o 
  -9   2   7      275.71      268.18      5.57 o 
  -8   2   7      297.67      304.09      4.55 o 
  -7   2   7      144.84      152.66      4.55 o 
  -6   2   7      238.12      224.52      3.04 o 
  -5   2   7      263.46      194.41      3.10 o 
  -4   2   7        2.72        3.17      0.88 o 
  -3   2   7       72.40       66.12      1.54 o 
  -2   2   7        5.11       12.38      0.61 o 
  -1   2   7     1082.87     1120.87     10.41 o 
   0   2   7      595.94      678.10      6.34 o 
   1   2   7      351.82      370.43      8.89 o 
   2   2   7      123.85      127.22      2.11 o 
   3   2   7       18.06       27.34      1.06 o 
   4   2   7      128.55      129.56      2.19 o 
   5   2   7       27.80       29.71      1.96 o 
   6   2   7      187.78      165.05      3.11 o 
   7   2   7      234.28      204.26      4.76 o 
   8   2   7        1.85        1.87      1.42 o 
   9   2   7        5.12        7.62      1.76 o 
  10   2   7       94.65      101.08      4.40 o 
 -12   3   7       92.45       96.83      4.14 o 
 -11   3   7       54.24       56.24      2.73 o 
 -10   3   7       13.19       15.32      1.65 o 
  -9   3   7      133.70      129.49      3.20 o 
  -8   3   7       91.82       67.61      2.36 o 
  -7   3   7       88.60       96.33      2.47 o 
  -6   3   7      530.66      555.89      6.50 o 
  -5   3   7      386.80      381.73      6.03 o 
  -4   3   7     2950.54     2959.36     28.16 o 
  -3   3   7      435.97      461.90      7.85 o 
  -2   3   7      218.72      228.03      3.19 o 
  -1   3   7      388.98      441.04      5.06 o 
   0   3   7      379.34      430.77      5.05 o 
   1   3   7     1292.96     1394.29     27.55 o 
   2   3   7      737.34      742.71      8.03 o 
   3   3   7      159.11      165.48      3.22 o 
   4   3   7      436.26      387.76      6.56 o 
   5   3   7      294.30      290.02      3.92 o 
   6   3   7       11.44        8.63      1.18 o 
   7   3   7        8.82        7.00      1.42 o 
   8   3   7       53.00       53.90      2.56 o 
   9   3   7        0.57       -0.96      1.53 o 
  10   3   7       28.57       35.66      3.02 o 
 -12   4   7        5.48        7.77      2.04 o 
 -11   4   7        0.66        2.11      1.49 o 
 -10   4   7       84.96       82.74      3.15 o 
  -9   4   7       27.57       27.96      1.80 o 
  -8   4   7       13.60       22.52      1.84 o 
  -7   4   7       61.28       62.17      3.15 o 
  -6   4   7       53.58       66.79      2.12 o 
  -5   4   7       55.55       73.79      2.36 o 
  -4   4   7      610.38      613.84      7.23 o 
  -3   4   7        6.48        7.87      0.80 o 
  -2   4   7      182.18      209.36      3.19 o 
  -1   4   7      711.83      780.11     15.27 o 
   0   4   7      308.95      318.29     11.59 o 
   1   4   7       40.45       37.85      1.52 o 
   2   4   7       28.64       25.43      1.48 o 
   3   4   7      528.73      482.28      7.12 o 
   4   4   7     2782.71     2725.29     25.67 o 
   5   4   7       26.60       31.78      2.60 o 
   6   4   7       26.65       25.59      1.52 o 
   7   4   7       24.36       27.53      1.89 o 
   8   4   7        4.17        6.45      1.62 o 
   9   4   7        9.10       14.13      2.35 o 
 -12   5   7        3.94        4.87      2.14 o 
 -11   5   7       76.85       82.16      3.62 o 
 -10   5   7       26.44       32.33      2.09 o 
  -9   5   7        6.71        7.09      1.71 o 
  -8   5   7        0.00        2.81      1.43 o 
  -7   5   7      423.01      389.34     13.30 o 
  -6   5   7      215.95      191.36      6.19 o 
  -5   5   7      514.30      490.19      6.56 o 
  -4   5   7       76.85       57.50      2.12 o 
  -3   5   7      895.94      877.41      8.14 o 
  -2   5   7        0.35       -0.60      0.73 o 
  -1   5   7       63.09       74.47      2.83 o 
   0   5   7       23.88       24.73      1.31 o 
   1   5   7       75.01       79.45      2.91 o 
   2   5   7      205.90      196.97      3.53 o 
   3   5   7      118.94      119.36      3.55 o 
   4   5   7      601.17      553.60      7.80 o 
   5   5   7     1021.32      941.68     11.26 o 
   6   5   7       46.30       45.16      4.12 o 
   7   5   7        5.02        4.39      1.43 o 
   8   5   7       56.88       57.35      3.85 o 
   9   5   7       99.57      104.17      4.30 o 
 -12   6   7       97.81      119.03      4.59 o 
 -11   6   7       55.64       63.15      3.30 o 
 -10   6   7       65.69       63.54      4.13 o 
  -9   6   7       90.16       72.61      4.13 o 
  -8   6   7      203.16      161.95     13.44 o 
  -7   6   7      181.08      159.05      4.88 o 
  -6   6   7      195.15      190.43      4.16 o 
  -5   6   7      436.14      435.78      6.37 o 
  -4   6   7      938.61      913.64     10.38 o 
  -3   6   7      434.46      381.32      4.60 o 
  -2   6   7       19.84       18.54      1.12 o 
  -1   6   7      107.09       91.17      2.35 o 
   0   6   7       80.23       94.90      2.45 o 
   1   6   7        4.91        5.67      1.02 o 
   2   6   7      320.85      281.56      5.74 o 
   3   6   7       12.54       10.93      1.43 o 
   4   6   7       84.44       84.89      4.71 o 
   5   6   7       28.69       23.76      1.94 o 
   6   6   7       15.53       15.10      1.94 o 
   7   6   7      164.48      169.96      5.82 o 
   8   6   7      113.22      116.92      4.30 o 
   9   6   7        6.74        8.03      2.29 o 
 -11   7   7       64.33       66.38      4.50 o 
 -10   7   7        2.49        2.57      4.39 o 
  -9   7   7      144.55      133.07      5.45 o 
  -8   7   7      117.29       97.22      4.58 o 
  -7   7   7       42.07       38.40      2.38 o 
  -6   7   7      214.28      204.33      4.48 o 
  -5   7   7        0.21        0.01      1.27 o 
  -4   7   7      879.78      807.62      9.72 o 
  -3   7   7      569.14      554.74      9.72 o 
  -2   7   7      870.15      855.61     11.48 o 
  -1   7   7        0.76        0.84      1.24 o 
   0   7   7       40.96       48.29      2.10 o 
   1   7   7       49.94       51.41      4.26 o 
   2   7   7      105.27       94.25      6.92 o 
   3   7   7      108.29       90.94      5.99 o 
   4   7   7       35.58       32.56      2.72 o 
   5   7   7       34.16       37.74      2.91 o 
   6   7   7      299.06      282.95     11.17 o 
   7   7   7       34.74       31.19      3.10 o 
   8   7   7       61.62       65.82      4.14 o 
 -11   8   7      120.32      112.40      5.80 o 
 -10   8   7       63.09       63.67      4.31 o 
  -9   8   7        0.27        2.59      2.23 o 
  -8   8   7       99.60      106.47      9.05 o 
  -7   8   7      255.60      243.06      6.68 o 
  -6   8   7      165.73      142.64      3.88 o 
  -5   8   7        4.24        4.63      1.47 o 
  -4   8   7      781.59      775.16      9.67 o 
  -3   8   7     2011.94     1913.93     16.59 o 
  -2   8   7       51.20       42.03      1.79 o 
  -1   8   7       50.00       46.83      2.20 o 
   0   8   7       27.68       19.58      2.07 o 
   1   8   7       59.03       63.02      3.18 o 
   2   8   7      532.52      461.19     10.64 o 
   3   8   7      183.02      175.98      5.26 o 
   4   8   7       35.00       36.03      2.91 o 
   5   8   7       89.04       76.42      4.04 o 
   6   8   7        1.19        1.67      2.16 o 
   7   8   7       10.77        9.91      3.06 o 
   8   8   7       24.02       27.52      3.48 o 
 -10   9   7      122.84      148.48      6.28 o 
  -9   9   7       40.66       36.89      3.57 o 
  -8   9   7       17.22       13.36      2.93 o 
  -7   9   7        0.30        1.57      2.26 o 
  -6   9   7        0.43       -0.20      1.40 o 
  -5   9   7        3.10        3.72      1.58 o 
  -4   9   7       42.39       43.08      2.40 o 
  -3   9   7       12.82       16.43      1.48 o 
  -2   9   7      307.33      307.17      5.45 o 
  -1   9   7      170.52      168.08      3.88 o 
   0   9   7        5.66        5.19      1.78 o 
   1   9   7       91.80      108.48      4.13 o 
   2   9   7      194.94      221.37      5.92 o 
   3   9   7      158.67      135.59      4.89 o 
   4   9   7        0.85       -0.94      1.78 o 
   5   9   7      161.40      175.34      5.83 o 
   6   9   7        1.60        1.92      2.35 o 
   7   9   7      110.23      118.40      5.46 o 
  -9  10   7      129.62      148.31      9.44 o 
  -8  10   7       16.08       17.51      3.06 o 
  -7  10   7       43.69       43.70      3.86 o 
  -6  10   7       32.17       31.25      3.46 o 
  -5  10   7       32.72       40.71      4.79 o 
  -4  10   7      142.05      149.12      5.17 o 
  -3  10   7      159.33      146.43      3.79 o 
  -2  10   7      222.83      210.71      4.01 o 
  -1  10   7       21.11       14.06      2.16 o 
   0  10   7        0.60       -0.36      1.60 o 
   1  10   7       44.31       38.44      2.91 o 
   2  10   7      209.22      169.91      5.55 o 
   3  10   7        3.80        5.37      2.16 o 
   4  10   7       85.68       89.53      5.85 o 
   5  10   7        4.20        2.26      2.26 o 
   6  10   7        2.78        6.86      2.53 o 
  -8  11   7       17.86       15.07      6.65 o 
  -7  11   7        2.12        9.65      3.72 o 
  -6  11   7        0.35        3.72      3.19 o 
  -5  11   7        1.05        1.78      2.16 o 
  -4  11   7       53.54       59.92      5.45 o 
  -3  11   7       38.43       38.44      2.11 o 
  -2  11   7      109.25      109.44      3.12 o 
  -1  11   7        0.23        1.89      2.26 o 
   0  11   7        5.69       10.19      2.26 o 
   1  11   7        3.65        5.96      2.16 o 
   2  11   7        0.05        4.26      2.07 o 
   3  11   7      194.04      189.02      6.30 o 
   4  11   7       15.57       13.28      3.46 o 
   5  11   7       41.62       39.78      3.57 o 
  -7  12   7        0.01       -0.41      2.42 o 
  -6  12   7       17.47       29.53      4.79 o 
  -5  12   7      664.73      773.48     19.96 o 
  -4  12   7       49.56       53.08      3.06 o 
  -3  12   7        7.69        7.92      1.65 o 
  -2  12   7       19.69       22.96      1.93 o 
  -1  12   7       33.21       33.08      6.39 o 
   0  12   7       28.69       23.11      4.26 o 
   1  12   7       39.86       39.93      3.37 o 
   2  12   7        2.39        2.67      2.35 o 
   3  12   7       39.31       40.84      6.25 o 
   4  12   7        9.00       10.77      2.82 o 
  -5  13   7        3.32        7.34      4.92 o 
  -4  13   7       23.53       20.02      4.66 o 
  -3  13   7      130.42      141.04      4.59 o 
  -2  13   7       20.27       18.34      2.35 o 
  -1  13   7        2.34        3.95      2.35 o 
   0  13   7       88.40      106.68      4.98 o 
   1  13   7       11.32       14.84      2.80 o 
   2  13   7       26.28       30.67      4.26 o 
   3  13   7        4.36        4.52      2.45 o 
  -1  14   7      239.56      245.57     10.38 o 
 -13   0   8       22.65       19.84      3.10 o 
 -12   0   8      223.57      207.90      6.55 o 
 -11   0   8       20.22       29.05      2.91 o 
 -10   0   8        5.93        3.00      1.78 o 
  -9   0   8      279.29      294.18      6.63 o 
  -8   0   8      543.12      514.22     13.84 o 
  -7   0   8       44.33       33.31      1.71 o 
  -6   0   8      862.03      834.84      9.49 o 
  -5   0   8       26.66       32.28      1.52 o 
  -4   0   8       33.80       29.85      1.37 o 
  -3   0   8      525.98      551.35      6.29 o 
  -2   0   8       31.11       29.84      1.26 o 
  -1   0   8      129.08      110.85      2.19 o 
   0   0   8     1264.82     1359.54     16.55 o 
   1   0   8      349.22      361.79     11.71 o 
   2   0   8     2293.00     2563.92     24.03 o 
   3   0   8      521.78      595.54      7.43 o 
   4   0   8     1282.58     1458.22     15.28 o 
   5   0   8      118.18      120.35      3.78 o 
   6   0   8        0.90        5.84      1.37 o 
   7   0   8      410.17      399.06      8.38 o 
   8   0   8       27.93       20.38      5.72 o 
   9   0   8      148.24      144.46      8.25 o 
 -13   1   8        9.16        6.11      1.89 o 
 -12   1   8      167.16      165.56      4.14 o 
 -11   1   8      114.50      108.42      6.30 o 
 -10   1   8       27.23       24.47      2.34 o 
  -9   1   8       39.79       33.85      1.92 o 
  -8   1   8        3.14        0.80      1.04 o 
  -7   1   8      328.75      304.87      3.79 o 
  -6   1   8       12.85        9.66      0.81 o 
  -5   1   8        5.34        5.86      0.83 o 
  -4   1   8      388.31      390.82      5.17 o 
  -3   1   8       26.84       25.21      1.00 o 
  -2   1   8        0.73        2.27      0.76 o 
  -1   1   8      176.02      186.70      3.26 o 
   0   1   8      126.81      107.60      1.98 o 
   1   1   8        4.30        9.18      0.90 o 
   2   1   8      438.65      430.37      3.96 o 
   3   1   8       22.67       27.08      1.12 o 
   4   1   8      224.35      209.23      2.87 o 
   5   1   8      143.78      155.11      2.62 o 
   6   1   8       37.06       41.40      1.76 o 
   7   1   8      175.84      175.42      5.26 o 
   8   1   8       29.31       34.67      2.51 o 
   9   1   8       16.77        9.60      2.66 o 
 -13   2   8       60.66       66.23      4.42 o 
 -12   2   8        0.08       -0.62      1.48 o 
 -11   2   8       31.77       31.56      2.07 o 
 -10   2   8        7.29        4.49      1.38 o 
  -9   2   8      140.34      115.15      4.11 o 
  -8   2   8       97.57       88.92      4.11 o 
  -7   2   8      706.86      697.14      6.64 o 
  -6   2   8      179.34      168.74      2.60 o 
  -5   2   8      417.68      433.22      5.19 o 
  -4   2   8       22.95       24.07      1.06 o 
  -3   2   8      210.43      223.13      3.18 o 
  -2   2   8       94.28      119.28      3.20 o 
  -1   2   8       90.62       90.74      2.96 o 
   0   2   8       37.84       31.58      1.11 o 
   1   2   8        2.51        0.67      0.63 o 
   2   2   8       74.18       58.58      1.46 o 
   3   2   8      977.55      994.42      7.98 o 
   4   2   8       31.93       29.53      1.25 o 
   5   2   8      187.57      172.91      3.02 o 
   6   2   8       59.36       45.92      1.82 o 
   7   2   8       15.51       14.72      1.69 o 
   8   2   8      123.79      122.71      4.15 o 
   9   2   8        2.98        0.67      1.93 o 
 -12   3   8       73.14       70.69      2.94 o 
 -11   3   8       19.85       23.67      1.99 o 
 -10   3   8       80.14       81.46      4.03 o 
  -9   3   8        5.15        9.13      1.37 o 
  -8   3   8       26.55       20.03      1.51 o 
  -7   3   8       10.87        7.19      1.50 o 
  -6   3   8        0.38       -0.19      0.88 o 
  -5   3   8        0.68        1.03      0.84 o 
  -4   3   8      537.49      533.26     10.47 o 
  -3   3   8      452.95      492.66      7.34 o 
  -2   3   8      215.98      213.85      4.47 o 
  -1   3   8      589.70      595.35      6.11 o 
   0   3   8      968.44     1038.74      9.32 o 
   1   3   8      764.07      773.80     10.55 o 
   2   3   8      706.27      717.48     20.89 o 
   3   3   8       62.29       61.25      2.20 o 
   4   3   8       31.86       27.95      1.56 o 
   5   3   8       12.49        5.13      1.04 o 
   6   3   8      282.04      272.61      4.07 o 
   7   3   8       69.15       72.57      3.28 o 
   8   3   8      110.38      123.30      4.20 o 
   9   3   8        2.56        6.21      2.04 o 
 -12   4   8        0.70        1.28      1.93 o 
 -11   4   8        0.00        0.00      1.45 o 
 -10   4   8       19.11       16.84      1.78 o 
  -9   4   8       29.87       23.48      1.88 o 
  -8   4   8      206.47      184.10      5.20 o 
  -7   4   8      326.85      333.06      8.03 o 
  -6   4   8      338.57      355.77      5.73 o 
  -5   4   8       78.18       85.96      3.19 o 
  -4   4   8      443.63      464.20      7.53 o 
  -3   4   8     1207.79     1277.81     16.25 o 
  -2   4   8      171.46      172.85      2.95 o 
  -1   4   8      135.37      149.23      3.82 o 
   0   4   8      278.63      300.57      7.32 o 
   1   4   8      298.98      319.64      7.17 o 
   2   4   8       22.10       18.30      1.69 o 
   3   4   8        8.87        3.33      1.86 o 
   4   4   8       50.78       39.37      2.53 o 
   5   4   8      525.71      495.02      7.32 o 
   6   4   8       37.72       41.19      2.03 o 
   7   4   8       47.70       52.95      2.86 o 
   8   4   8        0.64       -0.98      1.74 o 
   9   4   8       90.16      102.61      4.35 o 
 -12   5   8       21.35       18.19      2.47 o 
 -11   5   8       20.73       13.23      2.14 o 
 -10   5   8        5.68        9.00      1.61 o 
  -9   5   8       46.76       42.06      2.60 o 
  -8   5   8       12.84       11.31      2.54 o 
  -7   5   8       82.11       82.75      3.83 o 
  -6   5   8      939.69      906.66     13.30 o 
  -5   5   8     1228.22     1241.31     16.62 o 
  -4   5   8      284.75      303.44      4.67 o 
  -3   5   8       34.39       44.58      1.57 o 
  -2   5   8      122.50      120.56      2.62 o 
  -1   5   8      193.47      201.29      5.23 o 
   0   5   8       22.70       21.30      1.32 o 
   1   5   8       48.68       65.84      2.14 o 
   2   5   8      208.57      189.03      7.05 o 
   3   5   8      132.76      132.20      5.32 o 
   4   5   8       97.90       88.90      6.78 o 
   5   5   8        0.00       -0.93      1.50 o 
   6   5   8        9.17        8.77      2.16 o 
   7   5   8       82.89       89.30      3.63 o 
   8   5   8       54.34       59.75      3.27 o 
   9   5   8        5.46        5.17      2.20 o 
 -11   6   8      114.21      105.05      4.10 o 
 -10   6   8       71.25       64.32      4.02 o 
  -9   6   8       18.62       18.39      2.72 o 
  -8   6   8       14.54       12.68      2.23 o 
  -7   6   8      404.59      390.85      8.06 o 
  -6   6   8     1333.76     1335.26     30.34 o 
  -5   6   8       91.22       93.83      5.45 o 
  -4   6   8        4.53       10.91      1.69 o 
  -3   6   8        6.69        4.25      0.94 o 
  -2   6   8      800.43      778.41      7.76 o 
  -1   6   8       32.32       36.05      2.92 o 
   0   6   8        7.89        8.49      1.17 o 
   1   6   8       89.23       93.46      5.45 o 
   2   6   8      341.95      340.16      7.85 o 
   3   6   8       42.43       43.00      2.66 o 
   4   6   8       35.85       35.08      2.72 o 
   5   6   8       25.91       24.58      2.63 o 
   6   6   8      441.02      445.47      9.21 o 
   7   6   8        2.51        4.41      1.83 o 
   8   6   8      334.98      355.12      8.20 o 
 -11   7   8      159.53      150.59      5.90 o 
 -10   7   8       17.82       25.04      3.18 o 
  -9   7   8       69.76       56.41      3.85 o 
  -8   7   8      168.20      150.33      7.32 o 
  -7   7   8       24.78       22.43      2.61 o 
  -6   7   8       88.66       89.76      5.19 o 
  -5   7   8       16.96       18.30      2.26 o 
  -4   7   8     1173.18     1114.58     12.42 o 
  -3   7   8      466.70      465.33      5.53 o 
  -2   7   8       16.11        7.43      1.16 o 
  -1   7   8      239.60      222.74      4.53 o 
   0   7   8       67.50       66.57      2.34 o 
   1   7   8       21.82       20.79      4.39 o 
   2   7   8      282.10      262.91      6.01 o 
   3   7   8        7.30        4.66      1.69 o 
   4   7   8       31.99       28.70      2.53 o 
   5   7   8       81.86       74.55      3.76 o 
   6   7   8       75.46       87.31      5.99 o 
   7   7   8       66.10       79.78      4.42 o 
   8   7   8      489.44      525.54      9.22 o 
 -10   8   8        8.55        8.01      2.72 o 
  -9   8   8       53.38       60.40      4.04 o 
  -8   8   8       51.51       49.76      5.32 o 
  -7   8   8        2.45        5.99      2.53 o 
  -6   8   8        8.81        7.32      2.07 o 
  -5   8   8      135.82      138.61      4.77 o 
  -4   8   8      260.59      264.84      5.01 o 
  -3   8   8      569.55      538.33      6.37 o 
  -2   8   8       29.12       19.47      1.49 o 
  -1   8   8      186.79      175.48      3.78 o 
   0   8   8      103.82      112.62      3.94 o 
   1   8   8      310.04      313.56      6.66 o 
   2   8   8      303.26      303.65      8.78 o 
   3   8   8        0.50        0.00      1.69 o 
   4   8   8       25.55       27.02      2.63 o 
   5   8   8      196.64      208.70      6.30 o 
   6   8   8       43.98       49.57      3.57 o 
   7   8   8       16.30       19.77      4.92 o 
 -10   9   8        9.09       16.99      3.18 o 
  -9   9   8       34.80       34.98      5.72 o 
  -8   9   8       70.30       73.65      4.31 o 
  -7   9   8       57.76       48.22      4.66 o 
  -6   9   8       49.82       52.12      3.37 o 
  -5   9   8       71.05       67.02      3.66 o 
  -4   9   8      161.83      164.22      5.13 o 
  -3   9   8       29.21       27.80      1.76 o 
  -2   9   8       35.06       35.63      1.89 o 
  -1   9   8       16.79       15.58      1.63 o 
   0   9   8      430.06      386.51      7.71 o 
   1   9   8      365.22      332.23      7.24 o 
   2   9   8      920.41      861.59     13.43 o 
   3   9   8      231.10      192.84      5.74 o 
   4   9   8      298.74      278.40     10.11 o 
   5   9   8      247.87      256.93      7.15 o 
   6   9   8        8.15        9.28      2.79 o 
   7   9   8       71.32       73.21      4.42 o 
  -9  10   8        4.03        2.39      3.59 o 
  -8  10   8      104.82      111.26      8.91 o 
  -7  10   8       35.90       32.26      3.86 o 
  -6  10   8       54.28       56.40      3.66 o 
  -5  10   8      123.91      135.04     13.57 o 
  -4  10   8      353.27      365.04      8.18 o 
  -3  10   8       35.25       40.18      2.03 o 
  -2  10   8       71.20       65.22      2.49 o 
  -1  10   8       54.13       45.76      2.91 o 
   0  10   8        2.18        0.40      1.88 o 
   1  10   8      323.15      327.37      7.52 o 
   2  10   8       25.11       28.85      2.82 o 
   3  10   8       32.78       32.17      3.10 o 
   4  10   8       29.48       31.20      5.85 o 
   5  10   8      162.44      189.26      6.49 o 
   6  10   8        0.16       -1.76      2.16 o 
  -8  11   8        2.02        0.18      2.53 o 
  -7  11   8        0.73       -0.35      2.35 o 
  -6  11   8       21.61       26.07      3.20 o 
  -5  11   8       13.75       16.98      3.06 o 
  -4  11   8        0.06        0.54      1.97 o 
  -3  11   8        0.00       -0.17      1.48 o 
  -2  11   8        7.29       10.23      1.74 o 
  -1  11   8       11.42       13.58      2.66 o 
   0  11   8        7.19        5.32      2.07 o 
   1  11   8       51.58       47.20      3.48 o 
   2  11   8        0.57       -1.70      1.85 o 
   3  11   8        1.59        0.67      2.07 o 
   4  11   8        2.65        1.20      2.26 o 
   5  11   8       10.94       10.65      2.72 o 
  -7  12   8        0.94       -0.27      2.45 o 
  -6  12   8       11.91       14.89      2.91 o 
  -5  12   8       54.81       64.59      4.14 o 
  -4  12   8      157.97      169.58      6.01 o 
  -3  12   8        8.79        8.22      1.94 o 
  -2  12   8       13.51       13.83      2.53 o 
  -1  12   8      132.94      151.89      7.58 o 
   0  12   8      125.16      130.11      6.39 o 
   1  12   8        0.87        1.63      2.23 o 
   2  12   8        0.01        1.06      2.16 o 
   3  12   8        1.74        3.61      2.35 o 
  -5  13   8        0.45        0.03      2.79 o 
  -4  13   8        1.88        5.25      2.79 o 
  -3  13   8        0.03        2.76      1.92 o 
  -2  13   8       49.16       53.34      3.85 o 
  -1  13   8       29.36       31.40      3.39 o 
   0  13   8      229.22      266.96      7.62 o 
   1  13   8        3.61        6.06      2.53 o 
   2  13   8        2.78        0.93      2.45 o 
 -12   1   9      200.66      210.59      4.59 o 
 -11   1   9      133.07      130.13      3.52 o 
 -10   1   9        4.89        7.50      1.42 o 
  -9   1   9        8.70       11.09      2.11 o 
  -8   1   9      667.84      679.80      8.99 o 
  -7   1   9      775.21      809.38      7.42 o 
  -6   1   9        0.75        2.07      0.72 o 
  -5   1   9        8.28        7.40      0.72 o 
  -4   1   9        9.30       11.05      0.68 o 
  -3   1   9     3130.67     3170.73     23.38 o 
  -2   1   9       49.79       87.03      2.09 o 
  -1   1   9        8.18        5.37      0.62 o 
   0   1   9       43.02       43.92      1.44 o 
   1   1   9        0.68        1.14      0.72 o 
   2   1   9      307.82      359.77      4.63 o 
   3   1   9      881.60      864.96     10.59 o 
   4   1   9       38.82       39.86      1.75 o 
   5   1   9       73.85       46.27      2.96 o 
   6   1   9       86.14       83.65      3.03 o 
   7   1   9        3.24        9.57      2.26 o 
   8   1   9        7.34       10.80      4.39 o 
   9   1   9       43.26       52.04      3.94 o 
 -12   2   9      163.39      144.98      3.98 o 
 -11   2   9       15.82       13.12      2.17 o 
 -10   2   9       45.28       44.55      2.19 o 
  -9   2   9       78.52       69.75      2.49 o 
  -8   2   9       47.62       49.66      2.46 o 
  -7   2   9      562.17      564.03      5.76 o 
  -6   2   9        6.72        2.48      0.77 o 
  -5   2   9      162.48      163.46      3.69 o 
  -4   2   9       49.66       49.38      1.55 o 
  -3   2   9      156.60      195.41      3.63 o 
  -2   2   9       12.19        9.86      0.89 o 
  -1   2   9      316.68      334.77      3.97 o 
   0   2   9       56.05       49.36      1.47 o 
   1   2   9      259.91      286.58      3.86 o 
   2   2   9      154.69      138.69      3.96 o 
   3   2   9     2675.99     2641.15     53.99 o 
   4   2   9      435.49      401.93      6.14 o 
   5   2   9      423.67      354.50     10.93 o 
   6   2   9       13.79        9.06      1.54 o 
   7   2   9      110.29      104.39      9.44 o 
   8   2   9        9.66       19.60      2.82 o 
   9   2   9       33.76       43.65      3.66 o 
 -12   3   9        1.37       -1.42      1.48 o 
 -11   3   9        0.00        0.58      1.40 o 
 -10   3   9       16.76       14.67      1.67 o 
  -9   3   9       70.00       76.69      2.69 o 
  -8   3   9        4.52        1.60      1.09 o 
  -7   3   9      249.71      241.71      3.45 o 
  -6   3   9     1008.70     1004.65     21.13 o 
  -5   3   9       73.87       79.87      2.59 o 
  -4   3   9        0.96       -0.03      0.94 o 
  -3   3   9       33.25       30.01      2.26 o 
  -2   3   9      238.36      230.95      3.76 o 
  -1   3   9       73.17       81.96      2.61 o 
   0   3   9     1039.29     1029.82     16.63 o 
   1   3   9       85.82       88.71      2.42 o 
   2   3   9       45.96       47.25      1.80 o 
   3   3   9     1093.41     1083.95     12.14 o 
   4   3   9       81.84       77.15      2.39 o 
   5   3   9       81.63       60.15      2.33 o 
   6   3   9       16.66       21.84      1.73 o 
   7   3   9       41.53       44.27      3.29 o 
   8   3   9      222.75      263.44      7.53 o 
   9   3   9       74.85       86.23      9.18 o 
 -12   4   9       44.57       41.49      3.45 o 
 -11   4   9      128.15      134.89      3.72 o 
 -10   4   9      127.52      117.19      4.19 o 
  -9   4   9       35.33       42.15      2.05 o 
  -8   4   9        4.66        7.30      1.60 o 
  -7   4   9        3.36        5.16      1.21 o 
  -6   4   9      260.73      304.57      4.62 o 
  -5   4   9      437.90      460.34     12.77 o 
  -4   4   9        0.03        0.27      1.13 o 
  -3   4   9      434.12      502.42      5.96 o 
  -2   4   9       47.49       44.64      1.61 o 
  -1   4   9       62.16       57.41      1.79 o 
   0   4   9     1605.67     1658.29     29.17 o 
   1   4   9      768.96      738.36     17.30 o 
   2   4   9      748.19      691.14     18.23 o 
   3   4   9      367.92      350.58     20.09 o 
   4   4   9      109.09      101.97      5.44 o 
   5   4   9        1.77        3.54      1.38 o 
   6   4   9      183.45      188.58      3.98 o 
   7   4   9       16.25       14.69      2.53 o 
   8   4   9       93.73      104.55      5.17 o 
 -12   5   9       10.12        9.77      2.43 o 
 -11   5   9       74.82       95.38      5.07 o 
 -10   5   9      117.41      106.19      3.26 o 
  -9   5   9       28.28       32.93      2.43 o 
  -8   5   9        5.05        5.22      1.97 o 
  -7   5   9      150.88      153.24      7.32 o 
  -6   5   9      609.68      593.23     15.57 o 
  -5   5   9        0.19        0.50      1.46 o 
  -4   5   9      124.59      121.45      8.65 o 
  -3   5   9       34.80       37.08      1.63 o 
  -2   5   9      313.40      301.30      8.94 o 
  -1   5   9      783.62      775.37      8.62 o 
   0   5   9      588.52      612.77      9.79 o 
   1   5   9       41.25       59.69      2.72 o 
   2   5   9      135.46      120.85      4.92 o 
   3   5   9      652.51      591.78      9.50 o 
   4   5   9       59.99       50.18      3.01 o 
   5   5   9       80.51       83.63      5.05 o 
   6   5   9        2.06        0.77      1.50 o 
   7   5   9       54.18       61.89      3.95 o 
   8   5   9        1.87        3.00      2.35 o 
 -11   6   9       33.98       27.84      3.55 o 
 -10   6   9       42.25       36.99      3.29 o 
  -9   6   9       25.26       23.59      2.88 o 
  -8   6   9      104.43      107.83      4.58 o 
  -7   6   9      455.71      436.89      8.71 o 
  -6   6   9      649.54      650.11     10.84 o 
  -5   6   9      858.73      853.77     12.81 o 
  -4   6   9     1609.57     1576.70     41.39 o 
  -3   6   9       30.25       25.89      1.60 o 
  -2   6   9       48.76       44.31      1.92 o 
  -1   6   9       17.93       14.58      1.32 o 
   0   6   9      316.81      296.24      5.43 o 
   1   6   9      109.58       81.00      3.29 o 
   2   6   9      124.04      127.67      4.04 o 
   3   6   9       35.94       30.47      2.45 o 
   4   6   9       77.22       73.11      3.66 o 
   5   6   9        4.77        4.79      1.88 o 
   6   6   9       37.62       37.10      6.52 o 
   7   6   9        8.19        7.98      2.45 o 
   8   6   9       16.28       18.63      3.01 o 
 -11   7   9        5.58        6.63      1.99 o 
 -10   7   9        4.02        6.85      2.61 o 
  -9   7   9       67.75       73.85      5.59 o 
  -8   7   9        6.62        6.86      2.23 o 
  -7   7   9       47.14       47.54      3.46 o 
  -6   7   9       45.19       50.62      3.18 o 
  -5   7   9       19.62       17.03      2.16 o 
  -4   7   9     1017.33      986.67     14.27 o 
  -3   7   9        5.28        4.12      1.24 o 
  -2   7   9       36.92       35.68      1.88 o 
  -1   7   9       10.65        9.87      1.32 o 
   0   7   9       13.49       21.28      1.97 o 
   1   7   9      269.19      225.23      5.34 o 
   2   7   9      424.36      370.43      7.33 o 
   3   7   9       74.15       75.82      3.57 o 
   4   7   9        0.09       -0.40      1.69 o 
   5   7   9       11.16       13.80      2.79 o 
   6   7   9       10.30       13.95      2.53 o 
   7   7   9      147.03      174.71      6.21 o 
 -10   8   9        4.23        4.26      5.85 o 
  -9   8   9        0.02       -0.93      2.26 o 
  -8   8   9       48.06       61.32      3.94 o 
  -7   8   9       18.47       18.48      3.06 o 
  -6   8   9       22.08       21.93      2.61 o 
  -5   8   9        0.09       -1.03      2.13 o 
  -4   8   9      361.03      360.09      8.51 o 
  -3   8   9      131.77      133.75      3.47 o 
  -2   8   9      129.42      128.53      3.27 o 
  -1   8   9      598.15      543.47     10.19 o 
   0   8   9       60.00       60.77      3.86 o 
   1   8   9       61.65       77.35      3.56 o 
   2   8   9      146.18      152.59      7.85 o 
   3   8   9        0.00       -1.33      1.50 o 
   4   8   9      100.45      106.92      4.42 o 
   5   8   9      272.03      289.47      7.53 o 
   6   8   9       61.84       76.89      4.33 o 
   7   8   9      304.34      339.89      9.03 o 
 -10   9   9       85.41       86.73      5.08 o 
  -9   9   9        0.71        0.40      2.26 o 
  -8   9   9       42.91       50.42      3.76 o 
  -7   9   9       13.31        8.90      2.42 o 
  -6   9   9        9.33       10.77      2.35 o 
  -5   9   9        8.61        4.79      2.07 o 
  -4   9   9      144.25      133.21      4.77 o 
  -3   9   9       36.89       28.69      2.71 o 
  -2   9   9       83.04       75.69      6.74 o 
  -1   9   9      550.32      543.45     26.74 o 
   0   9   9        3.13        2.13      1.86 o 
   1   9   9      391.10      365.10      7.79 o 
   2   9   9      195.28      199.11      8.51 o 
   3   9   9      127.83      142.76      5.59 o 
   4   9   9      138.82      140.78      5.27 o 
   5   9   9        3.67        3.46      2.26 o 
   6   9   9        1.89        2.67      3.06 o 
  -9  10   9       51.52       56.68      6.52 o 
  -8  10   9       27.97       23.15      3.13 o 
  -7  10   9       15.73       21.73      2.99 o 
  -6  10   9        9.15       14.65      2.63 o 
  -5  10   9       19.78       17.56      2.63 o 
  -4  10   9      122.33      127.30      4.98 o 
  -3  10   9      335.63      343.41     10.89 o 
  -2  10   9        2.15        2.61      1.43 o 
  -1  10   9      191.25      174.62      5.34 o 
   0  10   9       49.27       46.95      3.29 o 
   1  10   9       17.75       19.74      2.63 o 
   2  10   9      314.70      326.14     17.03 o 
   3  10   9       43.95       36.61      3.29 o 
   4  10   9      213.73      234.85      6.96 o 
   5  10   9        3.31        3.99      2.45 o 
  -8  11   9       37.76       38.70      3.94 o 
  -7  11   9       67.76       63.29      4.33 o 
  -6  11   9        0.54        3.28      2.53 o 
  -5  11   9        6.76        8.12      2.53 o 
  -4  11   9       32.19       28.19      3.46 o 
  -3  11   9       53.58       56.36      2.86 o 
  -2  11   9       51.53       56.76      9.18 o 
  -1  11   9       32.12       30.79      3.72 o 
   0  11   9       92.17       93.26      4.39 o 
   1  11   9       10.19        7.96      2.35 o 
   2  11   9       19.74       21.14      2.91 o 
   3  11   9        0.02        1.06      2.07 o 
   4  11   9        2.00        0.24      3.46 o 
  -6  12   9        0.61        2.09      2.53 o 
  -5  12   9        0.01        3.33      2.45 o 
  -4  12   9        6.63        4.00      3.06 o 
  -3  12   9       32.97       28.33      3.17 o 
  -2  12   9        2.86        0.49      2.16 o 
  -1  12   9        7.47       10.01      2.53 o 
   0  12   9        0.54       -2.25      2.53 o 
   1  12   9       24.53       26.07      3.10 o 
   2  12   9       11.47       11.04      2.72 o 
   3  12   9       25.90       24.07      3.29 o 
  -4  13   9        0.10       -3.06      3.06 o 
  -3  13   9      165.57      176.14     10.51 o 
  -2  13   9        1.73        1.70      2.16 o 
  -1  13   9       12.98       11.42      2.72 o 
   0  13   9        3.11        3.06      2.45 o 
 -12   0  10        0.02        0.02      2.11 o 
 -11   0  10      121.17      144.13      5.30 o 
 -10   0  10      171.44      179.43      5.43 o 
  -9   0  10        7.83        7.67      1.92 o 
  -8   0  10      172.03      175.00      7.79 o 
  -7   0  10      632.21      701.89     10.02 o 
  -6   0  10      999.76     1016.66     15.52 o 
  -5   0  10       59.66       54.79      2.82 o 
  -4   0  10      636.66      630.00      8.12 o 
  -3   0  10      956.70      991.08     20.89 o 
  -2   0  10       20.37       32.17      1.32 o 
  -1   0  10      124.51      142.44      3.72 o 
   0   0  10      319.06      298.55      5.46 o 
   1   0  10     2398.79     2554.14     60.30 o 
   2   0  10     4373.36     4518.96     51.30 o 
   3   0  10       66.72       75.42      3.46 o 
   4   0  10       25.79       33.93      7.98 o 
   5   0  10        0.06       -0.93      1.50 o 
   6   0  10       19.34       11.68      3.19 o 
   7   0  10        6.53        6.38      3.19 o 
   8   0  10       92.71       94.71      6.92 o 
 -12   1  10       10.20       12.75      1.83 o 
 -11   1  10       18.73       19.33      1.81 o 
 -10   1  10        9.12       12.39      1.58 o 
  -9   1  10       61.96       57.98      2.26 o 
  -8   1  10        2.66        2.53      0.97 o 
  -7   1  10      308.93      296.91      3.52 o 
  -6   1  10      121.62      119.68      2.03 o 
  -5   1  10        8.05        7.48      0.68 o 
  -4   1  10      181.49      186.59      2.88 o 
  -3   1  10      573.43      571.85      5.59 o 
  -2   1  10     1733.75     1707.92     15.00 o 
  -1   1  10      225.79      248.30      3.88 o 
   0   1  10       37.17       34.54      2.42 o 
   1   1  10       74.99       84.85      2.30 o 
   2   1  10      175.18      149.84      3.57 o 
   3   1  10       17.61       12.73      1.28 o 
   4   1  10       91.47       84.64      2.61 o 
   5   1  10        3.92        4.85      1.23 o 
   6   1  10       85.70       81.36      2.79 o 
   7   1  10        0.21        2.47      1.86 o 
   8   1  10       61.96       76.52      4.31 o 
 -12   2  10        5.68        7.83      1.67 o 
 -11   2  10       18.10       25.36      2.01 o 
 -10   2  10       61.00       65.80      2.55 o 
  -9   2  10       55.07       54.60      2.27 o 
  -8   2  10       68.72       80.57      2.19 o 
  -7   2  10       14.69       18.93      1.47 o 
  -6   2  10      237.08      247.12      3.30 o 
  -5   2  10       52.90       48.27      1.28 o 
  -4   2  10      260.73      259.22      3.46 o 
  -3   2  10        3.14        3.03      0.80 o 
  -2   2  10      119.24      132.49      2.52 o 
  -1   2  10      567.99      557.64      5.27 o 
   0   2  10      389.71      397.63      6.14 o 
   1   2  10        0.01        0.57      0.80 o 
   2   2  10     1874.36     1869.14     34.31 o 
   3   2  10      223.66      209.94      3.76 o 
   4   2  10       31.62       40.87      1.89 o 
   5   2  10       31.18       31.95      1.86 o 
   6   2  10        0.91        3.63      1.43 o 
   7   2  10      107.31       98.31      4.51 o 
   8   2  10       19.97       15.98      5.05 o 
 -12   3  10        5.74        6.06      1.75 o 
 -11   3  10      100.21       91.34      3.20 o 
 -10   3  10       33.55       41.92      2.18 o 
  -9   3  10       25.26       22.66      1.63 o 
  -8   3  10       36.00       31.94      1.55 o 
  -7   3  10      490.69      458.30      5.11 o 
  -6   3  10      164.91      157.30      3.65 o 
  -5   3  10       10.73       10.71      1.15 o 
  -4   3  10        4.12        2.26      0.96 o 
  -3   3  10       13.73       15.88      1.18 o 
  -2   3  10       45.49       39.34      2.20 o 
  -1   3  10      752.85      798.29     10.35 o 
   0   3  10       16.91       15.82      1.02 o 
   1   3  10      182.97      174.48      3.26 o 
   2   3  10     1184.50     1130.28     17.32 o 
   3   3  10      697.43      662.12      8.61 o 
   4   3  10       59.63       47.76      2.48 o 
   5   3  10      413.03      376.10      7.19 o 
   6   3  10        5.31        7.94      1.63 o 
   7   3  10       69.48       66.35      3.95 o 
   8   3  10      127.10      129.13      6.39 o 
 -12   4  10        0.07        1.11      1.66 o 
 -11   4  10       43.92       42.27      2.40 o 
 -10   4  10      219.97      213.68      4.35 o 
  -9   4  10       78.60       67.99      2.61 o 
  -8   4  10      141.56      153.49      3.25 o 
  -7   4  10       38.84       45.22      2.05 o 
  -6   4  10      170.02      168.44      3.95 o 
  -5   4  10      275.74      246.82      8.74 o 
  -4   4  10        7.79       12.88      1.53 o 
  -3   4  10        8.79       13.34      1.04 o 
  -2   4  10        3.50        4.59      0.96 o 
  -1   4  10      450.83      466.79      5.82 o 
   0   4  10        4.71        3.62      0.97 o 
   1   4  10      480.81      440.84      7.05 o 
   2   4  10        0.03       -1.13      1.13 o 
   3   4  10       26.08       21.06      1.78 o 
   4   4  10       30.23       21.49      1.89 o 
   5   4  10       26.21       22.84      2.00 o 
   6   4  10        3.88        6.57      1.63 o 
   7   4  10       35.85       42.54      3.48 o 
   8   4  10      339.01      364.46      9.12 o 
 -12   5  10       34.46       51.88      6.39 o 
 -11   5  10      111.08      111.88      3.48 o 
 -10   5  10       10.18        6.30      1.54 o 
  -9   5  10      330.55      317.66      5.88 o 
  -8   5  10       42.05       44.91      2.49 o 
  -7   5  10       69.31       71.97      2.91 o 
  -6   5  10     1245.16     1221.94     21.56 o 
  -5   5  10     1300.47     1264.03     16.94 o 
  -4   5  10       73.15       64.47      2.94 o 
  -3   5  10      149.81      149.25      3.33 o 
  -2   5  10       19.35       14.42      1.77 o 
  -1   5  10       20.70       26.83      1.52 o 
   0   5  10        0.16        0.97      1.02 o 
   1   5  10        0.41        0.27      1.32 o 
   2   5  10       60.09       59.33      6.25 o 
   3   5  10      110.63       97.31      3.75 o 
   4   5  10      697.40      702.11     21.69 o 
   5   5  10        0.00       -0.35      1.38 o 
   6   5  10       13.44       12.30      1.99 o 
   7   5  10       94.29       96.03      4.79 o 
   8   5  10       24.22       27.54      3.39 o 
 -11   6  10       24.70       25.60      2.61 o 
 -10   6  10        0.24       -1.05      1.55 o 
  -9   6  10       73.31       79.72      4.39 o 
  -8   6  10       60.15       66.22      4.21 o 
  -7   6  10      173.91      171.22      8.65 o 
  -6   6  10       66.94       71.55      8.38 o 
  -5   6  10     2139.23     2048.97     25.55 o 
  -4   6  10       38.53       47.89      3.06 o 
  -3   6  10      388.29      383.05      7.76 o 
  -2   6  10       10.32       14.72      1.37 o 
  -1   6  10       22.68       19.72      1.48 o 
   0   6  10       81.12       63.07      2.35 o 
   1   6  10      522.41      451.73     16.50 o 
   2   6  10      178.81      169.70      4.79 o 
   3   6  10       46.15       46.31      2.82 o 
   4   6  10        1.97        0.53      2.26 o 
   5   6  10       49.97       46.15     11.31 o 
   6   6  10        0.23        0.35      1.58 o 
   7   6  10       16.18       19.30      2.91 o 
 -11   7  10       44.33       48.49      3.13 o 
 -10   7  10       14.01       14.33      2.79 o 
  -9   7  10       27.73       35.37      3.29 o 
  -8   7  10      279.83      280.98      7.50 o 
  -7   7  10      542.02      497.12      9.73 o 
  -6   7  10      102.82       95.44      4.28 o 
  -5   7  10      603.30      567.81      9.92 o 
  -4   7  10        1.07        4.90      1.78 o 
  -3   7  10       95.54       85.37      2.77 o 
  -2   7  10       20.77       22.01      1.63 o 
  -1   7  10        5.89        2.48      1.12 o 
   0   7  10     1153.82     1010.05     13.81 o 
   1   7  10      584.78      513.74     12.90 o 
   2   7  10        5.73        1.35      2.00 o 
   3   7  10      122.56      114.89      9.31 o 
   4   7  10       29.96       31.29      2.82 o 
   5   7  10       25.52       25.03      3.46 o 
   6   7  10       25.48       34.98      5.45 o 
   7   7  10        0.23       -0.93      2.26 o 
 -10   8  10       51.26       64.13      4.47 o 
  -9   8  10       28.96       27.33      3.46 o 
  -8   8  10       77.53       72.23      9.84 o 
  -7   8  10        0.74       -1.85      1.85 o 
  -6   8  10       88.02       81.99      4.20 o 
  -5   8  10        1.86        3.19      3.19 o 
  -4   8  10       32.59       29.38      2.53 o 
  -3   8  10       12.92       15.59      1.72 o 
  -2   8  10      329.21      333.00      5.56 o 
  -1   8  10       82.33       92.39      3.75 o 
   0   8  10        0.06       -1.83      1.86 o 
   1   8  10      206.69      171.11      5.99 o 
   2   8  10      121.25      112.60      4.31 o 
   3   8  10       10.62        6.53      2.79 o 
   4   8  10        0.19        0.85      1.97 o 
   5   8  10      199.81      224.31      7.18 o 
   6   8  10      286.40      299.31     11.44 o 
  -9   9  10      198.28      230.44      7.50 o 
  -8   9  10        3.08       -0.83      2.16 o 
  -7   9  10       40.91       48.58      4.12 o 
  -6   9  10        0.13        2.01      2.04 o 
  -5   9  10       10.08        9.06      2.26 o 
  -4   9  10       95.02       91.99      4.23 o 
  -3   9  10       38.08       35.67      2.19 o 
  -2   9  10       15.68       13.37      1.68 o 
  -1   9  10        1.00        1.60      2.39 o 
   0   9  10       89.45       72.82      3.66 o 
   1   9  10        0.00       -1.06      1.69 o 
   2   9  10      134.88      147.29      4.98 o 
   3   9  10       20.50       21.95      2.72 o 
   4   9  10        4.71        4.11      3.06 o 
   5   9  10       45.92       51.27      3.85 o 
  -8  10  10        3.80        6.82      2.68 o 
  -7  10  10       79.60       97.03      5.07 o 
  -6  10  10      108.53      115.75      5.26 o 
  -5  10  10       19.79       18.74      3.06 o 
  -4  10  10       27.02       25.32      2.82 o 
  -3  10  10       12.57        9.09      1.68 o 
  -2  10  10      173.16      184.16      5.45 o 
  -1  10  10       99.55       92.90      4.13 o 
   0  10  10       46.82       49.48      3.29 o 
   1  10  10       84.57       84.66      4.31 o 
   2  10  10       26.36       26.65      4.79 o 
   3  10  10        2.96        0.05      2.16 o 
   4  10  10       21.04       26.36      3.20 o 
  -7  11  10      179.73      216.03      9.84 o 
  -6  11  10       57.59       72.11      4.50 o 
  -5  11  10       19.17       29.34      3.99 o 
  -4  11  10      117.10      140.70      5.36 o 
  -3  11  10       86.34       89.47      3.51 o 
  -2  11  10      109.66      118.34      5.72 o 
  -1  11  10      137.80      151.18      5.34 o 
   0  11  10      318.36      330.20      7.87 o 
   1  11  10       38.95       45.10      3.48 o 
   2  11  10       62.11       64.95      9.44 o 
   3  11  10       30.26       33.75      8.25 o 
  -5  12  10       67.69       70.81      6.39 o 
  -4  12  10       76.69       79.82      4.42 o 
  -3  12  10       30.45       34.74      7.98 o 
  -2  12  10      315.60      340.62     11.17 o 
  -1  12  10      105.84      132.01      5.27 o 
   0  12  10        0.06       -0.50      2.79 o 
   1  12  10        6.85        4.92      2.45 o 
   2  12  10       13.42       12.77      3.99 o 
 -12   1  11        4.50        4.98      1.67 o 
 -11   1  11      117.98      135.06      3.64 o 
 -10   1  11       42.29       37.12      2.06 o 
  -9   1  11       96.29       94.60      2.74 o 
  -8   1  11       25.37       24.78      1.75 o 
  -7   1  11      534.26      545.33      5.40 o 
  -6   1  11      264.25      252.57      3.03 o 
  -5   1  11       25.06       28.51      1.03 o 
  -4   1  11       12.73       12.17      1.16 o 
  -3   1  11      100.13      102.27      2.01 o 
  -2   1  11       11.39       14.06      1.01 o 
  -1   1  11      456.26      476.21      7.07 o 
   0   1  11       24.79       28.71      1.28 o 
   1   1  11      234.96      255.17      3.84 o 
   2   1  11       37.90       42.20      2.23 o 
   3   1  11      421.65      442.57      5.86 o 
   4   1  11      314.88      327.34      5.09 o 
   5   1  11       27.46       27.44      1.86 o 
   6   1  11       10.79       11.97      1.56 o 
   7   1  11        3.07        1.86      2.07 o 
   8   1  11       98.20       86.61      4.70 o 
 -12   2  11       25.51       29.07      2.21 o 
 -11   2  11       18.69       15.36      1.83 o 
 -10   2  11        2.78        3.21      1.36 o 
  -9   2  11       28.19       39.85      2.01 o 
  -8   2  11      141.34      135.66      2.76 o 
  -7   2  11      680.55      695.36      6.79 o 
  -6   2  11       11.88       11.68      0.93 o 
  -5   2  11       10.09       12.22      0.75 o 
  -4   2  11      205.52      213.36      3.15 o 
  -3   2  11        6.42        4.62      0.94 o 
  -2   2  11       12.48       20.10      1.85 o 
  -1   2  11      233.85      231.81      4.65 o 
   0   2  11        5.73        6.31      0.97 o 
   1   2  11        6.30        7.50      1.02 o 
   2   2  11      257.39      241.56      3.98 o 
   3   2  11        0.43        2.52      1.12 o 
   4   2  11       83.39       74.63      2.61 o 
   5   2  11       54.53       63.48      2.49 o 
   6   2  11       14.34       13.13      1.89 o 
   7   2  11       11.98       17.83      2.63 o 
   8   2  11       10.58        8.78      2.63 o 
 -12   3  11        0.35       -0.56      1.58 o 
 -11   3  11        7.70        6.23      2.58 o 
 -10   3  11       35.60       40.39      2.21 o 
  -9   3  11       56.67       46.84      2.69 o 
  -8   3  11       13.36       11.88      1.20 o 
  -7   3  11      891.87      881.15      8.15 o 
  -6   3  11      232.12      226.04      5.04 o 
  -5   3  11      594.17      586.23      7.71 o 
  -4   3  11        7.45        5.44      1.22 o 
  -3   3  11        3.65        3.54      0.94 o 
  -2   3  11       13.69       19.53      0.99 o 
  -1   3  11       28.03       25.72      1.14 o 
   0   3  11      342.56      338.42      4.48 o 
   1   3  11      188.68      181.20      4.03 o 
   2   3  11       44.25       41.19      1.78 o 
   3   3  11      192.92      184.36      4.14 o 
   4   3  11        2.14        0.53      1.27 o 
   5   3  11       19.55       22.85      2.00 o 
   6   3  11        1.37        5.17      1.63 o 
   7   3  11       22.97       19.39      4.39 o 
 -12   4  11        0.39        1.15      1.69 o 
 -11   4  11       10.74        7.65      1.73 o 
 -10   4  11       39.64       36.82      2.12 o 
  -9   4  11        0.01        0.79      1.20 o 
  -8   4  11       21.57       23.42      1.54 o 
  -7   4  11      166.15      155.06      3.52 o 
  -6   4  11        4.36        1.06      1.31 o 
  -5   4  11       12.79       14.15      1.52 o 
  -4   4  11        0.40        1.95      1.13 o 
  -3   4  11       39.09       50.28      2.73 o 
  -2   4  11      224.44      210.87      3.15 o 
  -1   4  11       31.95       30.53      1.55 o 
   0   4  11        5.76        6.84      1.01 o 
   1   4  11       10.59        9.10      1.24 o 
   2   4  11      721.39      703.89      8.97 o 
   3   4  11      175.04      158.66      7.48 o 
   4   4  11       32.96       31.80      3.42 o 
   5   4  11        8.53       15.37      1.94 o 
   6   4  11       57.95       53.05      2.86 o 
   7   4  11      127.35      134.86      5.55 o 
 -11   5  11       10.56        6.94      1.75 o 
 -10   5  11       38.86       34.51      2.48 o 
  -9   5  11      242.43      252.60      5.12 o 
  -8   5  11      458.23      426.39     17.34 o 
  -7   5  11       62.22       65.13      2.93 o 
  -6   5  11       39.43       33.72      2.59 o 
  -5   5  11       10.81       12.67      1.92 o 
  -4   5  11        2.15       -0.21      1.33 o 
  -3   5  11        4.74        4.14      1.73 o 
  -2   5  11      232.52      252.42      6.88 o 
  -1   5  11      224.49      230.25      3.90 o 
   0   5  11       26.66       28.22      3.20 o 
   1   5  11       40.80       40.24      2.35 o 
   2   5  11       13.92       15.43      1.88 o 
   3   5  11      159.36      146.17      3.92 o 
   4   5  11      251.18      258.04      6.15 o 
   5   5  11        1.07        0.48      1.52 o 
   6   5  11      115.59      122.67      4.15 o 
   7   5  11       42.86       37.05      5.45 o 
 -11   6  11       19.96       32.81      2.69 o 
 -10   6  11       51.79       53.89      2.92 o 
  -9   6  11       61.55       60.83      4.26 o 
  -8   6  11      247.45      224.42      7.31 o 
  -7   6  11       67.74       64.97      3.11 o 
  -6   6  11       33.38       26.05      2.61 o 
  -5   6  11      247.49      211.63      5.49 o 
  -4   6  11       12.51       14.45      1.97 o 
  -3   6  11      151.53      145.94      3.24 o 
  -2   6  11       10.15        8.24      1.21 o 
  -1   6  11       49.12       51.59      2.23 o 
   0   6  11       48.69       48.27      2.63 o 
   1   6  11        0.01       -0.76      1.46 o 
   2   6  11      100.99      105.84      3.85 o 
   3   6  11       16.53       18.27      2.26 o 
   4   6  11        2.29        3.46      1.88 o 
   5   6  11        1.63        1.20      1.91 o 
   6   6  11        8.71        7.30      2.10 o 
 -10   7  11        0.91       -0.68      2.42 o 
  -9   7  11      155.46      151.55      5.87 o 
  -8   7  11      245.68      229.26      5.40 o 
  -7   7  11        6.08        6.13      4.12 o 
  -6   7  11      118.44      111.87      4.66 o 
  -5   7  11      135.42      154.08      5.99 o 
  -4   7  11        8.65       12.06      3.99 o 
  -3   7  11        0.60       -1.05      1.05 o 
  -2   7  11      241.60      219.18      8.39 o 
  -1   7  11       22.32       34.84      1.98 o 
   0   7  11       76.62       69.24      7.72 o 
   1   7  11        2.22        7.23      2.13 o 
   2   7  11       13.36       14.40      2.26 o 
   3   7  11      142.56      140.96      4.79 o 
   4   7  11        7.68        7.18      2.07 o 
   5   7  11       33.08       34.19      3.20 o 
   6   7  11      110.18      121.74      4.99 o 
 -10   8  11        2.59        2.31      2.61 o 
  -9   8  11       14.41       14.26      2.88 o 
  -8   8  11      586.92      578.92     11.44 o 
  -7   8  11       77.16       88.19      4.79 o 
  -6   8  11       28.72       25.78      2.68 o 
  -5   8  11      161.76      142.04      4.96 o 
  -4   8  11      198.03      169.78      5.26 o 
  -3   8  11       12.97       16.63      1.72 o 
  -2   8  11       16.22       19.02      1.72 o 
  -1   8  11      239.62      221.48      9.44 o 
   0   8  11       13.72       14.42      2.53 o 
   1   8  11        0.06        0.67      1.69 o 
   2   8  11       56.20       67.59      3.57 o 
   3   8  11       62.60       57.14      5.32 o 
   4   8  11      165.55      171.42      5.74 o 
   5   8  11       65.97       66.52      9.31 o 
  -9   9  11       19.27       20.75      3.26 o 
  -8   9  11       34.23       45.42      4.39 o 
  -7   9  11       19.50       21.80      2.91 o 
  -6   9  11        0.45        0.04      1.97 o 
  -5   9  11        0.43       -1.58      1.85 o 
  -4   9  11       37.50       38.38      3.01 o 
  -3   9  11       13.16       11.52      1.72 o 
  -2   9  11        1.93        4.30      4.79 o 
  -1   9  11      181.68      158.43      4.96 o 
   0   9  11        6.66        6.36      2.04 o 
   1   9  11       78.15       73.01      3.85 o 
   2   9  11       20.09       21.19      2.53 o 
   3   9  11       60.23       71.03      3.95 o 
   4   9  11      210.38      222.15      6.77 o 
   5   9  11       31.97       44.62      3.66 o 
  -8  10  11      210.09      215.50      9.84 o 
  -7  10  11       59.65       74.77     11.84 o 
  -6  10  11        0.07        1.61      2.23 o 
  -5  10  11        0.21       -0.52      1.97 o 
  -4  10  11        2.75        3.02      3.99 o 
  -3  10  11       45.04       48.18      2.60 o 
  -2  10  11        7.84        9.43      2.16 o 
  -1  10  11      197.98      189.60      5.72 o 
   0  10  11       97.67       97.10      4.50 o 
   1  10  11      160.08      170.81      7.18 o 
   2  10  11       53.59       62.87     10.91 o 
   3  10  11       44.30       59.78      3.95 o 
   4  10  11        0.89        3.15      2.35 o 
  -7  11  11        0.06       -0.80      3.46 o 
  -6  11  11      154.87      171.93      6.78 o 
  -5  11  11       64.86       62.12      4.04 o 
  -4  11  11       32.41       34.06      5.59 o 
  -3  11  11       48.82       47.69      3.37 o 
  -2  11  11       26.33       30.18      2.99 o 
  -1  11  11      327.52      320.40      7.79 o 
   0  11  11      763.68      767.76     14.10 o 
   1  11  11       52.31       53.74      3.75 o 
   2  11  11       36.84       35.89      3.39 o 
  -4  12  11      101.95      100.78      6.65 o 
  -3  12  11       17.41       17.60      2.80 o 
  -2  12  11      255.35      274.05      7.41 o 
  -1  12  11      300.34      337.38      8.27 o 
   0  12  11       29.38       28.46      3.33 o 
 -12   0  12        1.68        4.01      4.92 o 
 -11   0  12        0.03        2.86      2.11 o 
 -10   0  12        0.01       -1.72      1.72 o 
  -9   0  12        0.36       -1.24      1.24 o 
  -8   0  12       17.73       17.15      1.70 o 
  -7   0  12       44.12       46.86      2.19 o 
  -6   0  12        3.14        6.03      1.11 o 
  -5   0  12     1729.37     1767.22     24.09 o 
  -4   0  12      390.57      440.82      8.84 o 
  -3   0  12        3.14        3.71      1.78 o 
  -2   0  12      737.69      771.38     10.34 o 
  -1   0  12      149.57      154.64      3.70 o 
   0   0  12     1848.18     1876.97     23.27 o 
   1   0  12     3784.86     3880.78     44.97 o 
   2   0  12     2424.39     2384.31     29.41 o 
   3   0  12       16.29       18.31      2.13 o 
   4   0  12      586.73      554.14     10.19 o 
   5   0  12       16.06       25.22      2.72 o 
   6   0  12       12.00       19.96      2.53 o 
   7   0  12       59.30       72.10      5.85 o 
 -12   1  12        8.42        3.36      1.65 o 
 -11   1  12        2.38        1.27      1.49 o 
 -10   1  12      134.01      138.76      3.40 o 
  -9   1  12      458.02      467.55      5.59 o 
  -8   1  12       45.85       43.98      1.72 o 
  -7   1  12       60.82       64.50      2.16 o 
  -6   1  12      115.27      114.08      2.87 o 
  -5   1  12      937.36      927.40      8.60 o 
  -4   1  12        0.09       -0.02      0.65 o 
  -3   1  12       13.83       15.53      1.06 o 
  -2   1  12       99.14      108.01      2.35 o 
  -1   1  12        0.96       -0.05      0.74 o 
   0   1  12       29.55       30.39      1.71 o 
   1   1  12      216.24      214.73      3.67 o 
   2   1  12      791.94      786.83      8.63 o 
   3   1  12       82.63       78.30      3.30 o 
   4   1  12      248.27      244.72      4.46 o 
   5   1  12        2.21        2.49      1.26 o 
   6   1  12       22.29       26.79      2.35 o 
   7   1  12        4.52        9.16      2.45 o 
 -12   2  12       47.33       42.38      2.93 o 
 -11   2  12       28.19       29.01      2.13 o 
 -10   2  12       52.27       46.65      2.30 o 
  -9   2  12       21.85       24.61      1.72 o 
  -8   2  12        1.67        2.21      1.08 o 
  -7   2  12      204.15      190.95      3.74 o 
  -6   2  12       17.56       17.96      1.31 o 
  -5   2  12      540.48      543.79      5.92 o 
  -4   2  12        6.11        4.41      0.95 o 
  -3   2  12      365.63      355.70      9.14 o 
  -2   2  12       79.39       74.47      2.19 o 
  -1   2  12       91.85       85.73      3.46 o 
   0   2  12       58.07       56.66      2.04 o 
   1   2  12      371.80      371.19     12.94 o 
   2   2  12       39.55       36.62      1.78 o 
   3   2  12       67.58       56.38      2.80 o 
   4   2  12       44.70       47.04      2.20 o 
   5   2  12       14.62       12.34      1.84 o 
   6   2  12      202.67      214.72      5.22 o 
   7   2  12       72.26       80.31      8.65 o 
 -12   3  12       52.23       51.25      2.69 o 
 -11   3  12        0.87        1.32      1.51 o 
 -10   3  12       45.31       46.44      2.30 o 
  -9   3  12       82.19       79.94      3.15 o 
  -8   3  12        8.33       10.38      1.26 o 
  -7   3  12      210.18      219.51      3.35 o 
  -6   3  12       40.93       42.89      2.86 o 
  -5   3  12      128.09      119.05      3.13 o 
  -4   3  12      223.19      212.54      3.69 o 
  -3   3  12       60.41       48.19      1.90 o 
  -2   3  12      394.36      405.14      5.14 o 
  -1   3  12      100.77       99.92      2.17 o 
   0   3  12      106.10      103.97      2.43 o 
   1   3  12      189.28      190.00      5.41 o 
   2   3  12        0.02       -1.04      1.24 o 
   3   3  12        2.82        6.26      1.97 o 
   4   3  12       26.69       32.18      2.24 o 
   5   3  12        6.37        7.29      1.74 o 
   6   3  12      395.03      406.15      7.37 o 
   7   3  12       56.78       71.54      4.23 o 
 -11   4  12       24.27       32.06      2.32 o 
 -10   4  12       65.34       74.09      4.53 o 
  -9   4  12      166.45      167.57      4.53 o 
  -8   4  12       94.50       93.08      2.48 o 
  -7   4  12      162.52      177.14      3.29 o 
  -6   4  12      824.51      812.76     10.38 o 
  -5   4  12       94.28       85.36      2.90 o 
  -4   4  12      148.13      147.42      3.51 o 
  -3   4  12       68.66       62.06      3.68 o 
  -2   4  12      178.13      172.80      2.90 o 
  -1   4  12        9.86       12.96      1.14 o 
   0   4  12      148.28      127.86      8.44 o 
   1   4  12        4.50        4.43      1.21 o 
   2   4  12      109.94      103.28      3.21 o 
   3   4  12      331.59      283.49      5.45 o 
   4   4  12       33.72       43.16      4.65 o 
   5   4  12       89.07       87.21      5.66 o 
   6   4  12        3.96        5.79      1.83 o 
   7   4  12        0.65       -2.07      2.07 o 
 -11   5  12       26.40       31.05      3.18 o 
 -10   5  12        4.08        1.34      1.66 o 
  -9   5  12       13.84       12.41      2.49 o 
  -8   5  12       80.75       78.03      2.61 o 
  -7   5  12      124.60      130.66      4.38 o 
  -6   5  12      181.69      175.38      4.23 o 
  -5   5  12       91.50       89.89      3.09 o 
  -4   5  12       55.45       44.25      2.93 o 
  -3   5  12      286.65      282.19      4.30 o 
  -2   5  12      420.76      385.51      8.66 o 
  -1   5  12      539.40      516.00      6.69 o 
   0   5  12       47.21       48.25      2.97 o 
   1   5  12      123.08      124.80      3.42 o 
   2   5  12        6.48        4.33      1.47 o 
   3   5  12      189.69      169.37      4.26 o 
   4   5  12       21.62       27.93      2.20 o 
   5   5  12        1.01        2.78      1.58 o 
   6   5  12       51.78       50.03      3.01 o 
 -11   6  12        2.97       10.91      4.52 o 
 -10   6  12        4.01        8.18      1.98 o 
  -9   6  12        2.18        6.88      1.94 o 
  -8   6  12      218.21      207.80      5.08 o 
  -7   6  12        4.55        2.18      1.57 o 
  -6   6  12       15.25       15.38      2.27 o 
  -5   6  12       58.45       49.86      3.07 o 
  -4   6  12      226.09      199.41      5.30 o 
  -3   6  12      176.93      168.22      3.41 o 
  -2   6  12       53.38       61.84      2.34 o 
  -1   6  12       31.14       18.46      1.57 o 
   0   6  12      274.36      242.82      5.34 o 
   1   6  12        0.14        0.27      1.50 o 
   2   6  12       13.40       16.54      2.07 o 
   3   6  12        0.19        0.10      1.43 o 
   4   6  12       85.61       95.19      3.67 o 
   5   6  12        4.98        6.17      1.83 o 
   6   6  12        9.65        9.36      2.10 o 
 -10   7  12       47.48       46.56      2.92 o 
  -9   7  12      304.12      322.26      6.77 o 
  -8   7  12      180.93      154.06      4.67 o 
  -7   7  12      214.16      217.60      6.32 o 
  -6   7  12      197.36      191.78      9.05 o 
  -5   7  12       58.62       56.92      3.32 o 
  -4   7  12      101.31      106.11      8.91 o 
  -3   7  12       16.82       20.92      1.68 o 
  -2   7  12        9.49        9.11      1.41 o 
  -1   7  12      534.03      519.57     21.29 o 
   0   7  12        4.75        5.19      1.73 o 
   1   7  12      257.49      258.32      6.09 o 
   2   7  12        0.00       -1.50      1.50 o 
   3   7  12       46.25       52.67      6.92 o 
   4   7  12       80.73       86.32      4.33 o 
   5   7  12        2.84        6.16      1.98 o 
  -9   8  12       51.42       47.32      3.83 o 
  -8   8  12      313.76      318.43     12.37 o 
  -7   8  12       59.40       47.59      3.45 o 
  -6   8  12        1.25        0.27      1.88 o 
  -5   8  12        6.42        9.95      2.16 o 
  -4   8  12        0.39        1.80      2.00 o 
  -3   8  12      116.36      114.27      4.61 o 
  -2   8  12      235.91      241.16      4.73 o 
  -1   8  12       57.36       64.76      3.46 o 
   0   8  12      118.32      123.50      4.31 o 
   1   8  12       38.82       34.81      3.59 o 
   2   8  12       45.77       50.91      3.29 o 
   3   8  12        4.74        2.37      1.97 o 
   4   8  12       27.31       34.77      6.38 o 
  -8   9  12       74.50       94.85      4.96 o 
  -7   9  12        8.14        9.05      2.49 o 
  -6   9  12       69.19       68.27      4.02 o 
  -5   9  12       25.40       26.75      5.19 o 
  -4   9  12        2.07        1.06      1.88 o 
  -3   9  12       91.36      105.37      4.96 o 
  -2   9  12       37.21       32.61      2.61 o 
  -1   9  12      132.32      123.20      4.39 o 
   0   9  12      730.80      750.88     12.19 o 
   1   9  12        1.53        3.37      1.97 o 
   2   9  12        0.78        1.66      1.97 o 
   3   9  12        0.07       -0.01      1.97 o 
   4   9  12       66.61       72.80      4.23 o 
  -7  10  12        0.08       -0.07      2.30 o 
  -6  10  12        6.04        0.94      2.23 o 
  -5  10  12        4.61        4.51      4.92 o 
  -4  10  12        9.34        9.50      5.19 o 
  -3  10  12       84.92       80.98      3.24 o 
  -2  10  12       15.14       15.21      2.42 o 
  -1  10  12       80.95       84.70      4.39 o 
   0  10  12      168.77      172.88      9.71 o 
   1  10  12        3.22        8.66      3.33 o 
   2  10  12       52.81       61.71      3.85 o 
  -6  11  12      159.23      166.54      6.28 o 
  -5  11  12       22.34       21.22      3.01 o 
  -4  11  12        1.83        2.89      3.86 o 
  -3  11  12       38.48       40.33      3.18 o 
  -2  11  12       13.85       10.12      2.35 o 
  -1  11  12       32.01       35.00      3.10 o 
   0  11  12      202.83      211.99      6.47 o 
   1  11  12       11.12       14.65      2.82 o 
 -12   1  13       10.88       13.91      3.29 o 
 -11   1  13      161.02      193.73      6.26 o 
 -10   1  13      149.72      158.32      4.22 o 
  -9   1  13        0.58        1.40      1.05 o 
  -8   1  13        3.76        4.60      1.00 o 
  -7   1  13      106.38      111.05      2.66 o 
  -6   1  13       26.76       31.85      2.44 o 
  -5   1  13      291.26      304.43      5.45 o 
  -4   1  13       22.90       21.38      1.86 o 
  -3   1  13      128.16      113.47      3.79 o 
  -2   1  13        0.41        1.69      0.91 o 
  -1   1  13        3.49        1.91      0.89 o 
   0   1  13     1428.57     1418.64     23.05 o 
   1   1  13     1567.00     1543.56     14.39 o 
   2   1  13      273.32      262.23      5.95 o 
   3   1  13      361.12      349.36      5.37 o 
   4   1  13      151.32      162.74      3.83 o 
   5   1  13      110.18      110.32      3.38 o 
   6   1  13      259.18      292.00      7.53 o 
 -11   2  13       16.27       18.44      1.91 o 
 -10   2  13        5.51        2.60      1.39 o 
  -9   2  13      114.24      119.55      2.82 o 
  -8   2  13       36.96       44.41      2.82 o 
  -7   2  13      586.59      578.69      7.24 o 
  -6   2  13        1.97        2.67      1.04 o 
  -5   2  13       42.41       40.84      1.66 o 
  -4   2  13      117.16      108.35      4.20 o 
  -3   2  13        1.36        4.23      1.50 o 
  -2   2  13      199.14      190.07      3.42 o 
  -1   2  13       42.02       43.58      1.60 o 
   0   2  13        3.46        5.02      1.33 o 
   1   2  13      125.32      114.30      2.71 o 
   2   2  13       27.59       27.59      1.69 o 
   3   2  13        8.29        8.59      1.33 o 
   4   2  13      201.68      183.32      4.45 o 
   5   2  13       16.97       19.09      2.10 o 
   6   2  13      200.17      210.75      5.32 o 
 -11   3  13       55.46       50.64      2.50 o 
 -10   3  13      155.28      163.86      3.78 o 
  -9   3  13        8.72        8.91      1.30 o 
  -8   3  13       13.08       13.78      1.30 o 
  -7   3  13      590.40      578.74      7.41 o 
  -6   3  13      261.21      254.17      4.91 o 
  -5   3  13      119.24      112.39      4.17 o 
  -4   3  13       46.23       50.28      2.01 o 
  -3   3  13      355.38      328.05      4.87 o 
  -2   3  13        2.96        1.63      1.06 o 
  -1   3  13      508.59      478.95     11.71 o 
   0   3  13        0.15       -0.78      1.03 o 
   1   3  13       39.21       37.17      1.80 o 
   2   3  13       11.28        9.84      1.37 o 
   3   3  13        1.56        2.46      1.37 o 
   4   3  13       53.41       56.02      3.98 o 
   5   3  13        5.07        2.93      1.63 o 
   6   3  13        4.09        2.18      1.79 o 
 -11   4  13       29.52       28.26      2.19 o 
 -10   4  13      101.44      116.08      3.39 o 
  -9   4  13       24.90       24.26      1.83 o 
  -8   4  13      411.80      418.98      5.60 o 
  -7   4  13      582.68      584.22      9.18 o 
  -6   4  13      162.59      165.72      4.00 o 
  -5   4  13      162.41      152.45      3.84 o 
  -4   4  13        3.23        3.60      1.22 o 
  -3   4  13       21.32       20.31      1.71 o 
  -2   4  13      122.20      107.84      3.91 o 
  -1   4  13       48.77       57.67      1.88 o 
   0   4  13       78.61       73.46      2.45 o 
   1   4  13        0.41        0.75      2.12 o 
   2   4  13       60.60       60.96      2.64 o 
   3   4  13       37.75       31.72      2.15 o 
   4   4  13      360.19      356.39     14.39 o 
   5   4  13       45.39       46.47      2.76 o 
   6   4  13      125.88      117.21      4.25 o 
 -11   5  13        0.03       -1.68      1.68 o 
 -10   5  13       16.96       18.23      2.02 o 
  -9   5  13       19.52       26.53      1.85 o 
  -8   5  13       10.90       10.40      1.42 o 
  -7   5  13      215.17      211.79      6.14 o 
  -6   5  13      129.24      117.73      5.17 o 
  -5   5  13       13.79       13.72      1.71 o 
  -4   5  13      251.31      231.83      4.80 o 
  -3   5  13       31.69       34.24      2.06 o 
  -2   5  13      200.75      168.32      3.57 o 
  -1   5  13      746.74      663.97     11.18 o 
   0   5  13       86.02       64.22      2.49 o 
   1   5  13       35.05       37.32      2.15 o 
   2   5  13      172.20      165.55      6.60 o 
   3   5  13        0.31        0.46      1.48 o 
   4   5  13        1.78       -0.02      1.52 o 
   5   5  13        0.73        3.42      1.79 o 
 -10   6  13        0.04       -1.29      1.66 o 
  -9   6  13      103.33      108.63      3.20 o 
  -8   6  13       56.39       52.30      2.89 o 
  -7   6  13      186.54      173.54      4.66 o 
  -6   6  13        0.27        0.60      1.52 o 
  -5   6  13        7.49        6.11      2.63 o 
  -4   6  13        0.23       -0.17      1.29 o 
  -3   6  13       90.11       91.74      2.65 o 
  -2   6  13      606.09      580.05     18.06 o 
  -1   6  13       78.27       67.21      2.78 o 
   0   6  13       27.46       30.24      2.16 o 
   1   6  13        6.61        6.35      1.58 o 
   2   6  13        3.96        2.99      1.55 o 
   3   6  13       89.51       93.91      7.15 o 
   4   6  13       91.57       97.36      3.95 o 
   5   6  13        3.61        5.57      2.45 o 
  -9   7  13       20.09       23.89      2.58 o 
  -8   7  13      220.64      224.97      5.58 o 
  -7   7  13       78.55       69.14      3.28 o 
  -6   7  13        9.74        8.24      1.88 o 
  -5   7  13       27.50       25.19      2.49 o 
  -4   7  13      119.44      114.93      4.35 o 
  -3   7  13      225.69      218.69      7.28 o 
  -2   7  13      239.02      232.80      4.42 o 
  -1   7  13       23.08       16.84      2.79 o 
   0   7  13        0.63        2.69      1.59 o 
   1   7  13      129.60      111.10      4.79 o 
   2   7  13       24.20       26.49      2.63 o 
   3   7  13      211.68      218.96      5.32 o 
   4   7  13       88.06      107.53      7.16 o 
  -9   8  13      237.59      262.60      6.33 o 
  -8   8  13       20.09       22.29      3.06 o 
  -7   8  13        1.13        3.90      2.23 o 
  -6   8  13       36.85       46.79      5.05 o 
  -5   8  13       20.58       23.61      3.46 o 
  -4   8  13        2.66        5.01      2.04 o 
  -3   8  13       76.82       72.11      3.20 o 
  -2   8  13      375.26      366.63      7.02 o 
  -1   8  13       14.51       17.40      2.23 o 
   0   8  13       90.79       92.68      3.94 o 
   1   8  13        2.21        3.86      1.88 o 
   2   8  13       45.53       49.69      3.20 o 
   3   8  13       23.40       26.58      2.91 o 
   4   8  13        0.69        2.86      3.86 o 
  -8   9  13       66.15       78.33      3.75 o 
  -7   9  13        0.14       -1.97      1.97 o 
  -6   9  13       19.57       17.70      2.93 o 
  -5   9  13       17.07       15.72      4.66 o 
  -4   9  13        3.87        3.48      2.04 o 
  -3   9  13       56.94       55.32      3.01 o 
  -2   9  13       29.99       26.09      2.61 o 
  -1   9  13        0.90        0.71      2.26 o 
   0   9  13       66.64       72.97      3.86 o 
   1   9  13       10.36       17.15      2.53 o 
   2   9  13        4.16        2.52      3.06 o 
   3   9  13       57.59       62.98      3.95 o 
  -6  10  13       45.65       49.10      3.83 o 
  -5  10  13      142.40      147.64      5.72 o 
  -4  10  13      364.22      399.89      9.01 o 
  -3  10  13       52.46       68.39      3.71 o 
  -2  10  13      100.07      109.03      4.50 o 
  -1  10  13      104.14      110.84      9.05 o 
   0  10  13       81.43       89.56      5.45 o 
   1  10  13       63.32       77.94      4.23 o 
  -4  11  13      212.93      232.38      6.95 o 
  -3  11  13      123.11      146.35     14.77 o 
  -2  11  13        9.93        8.43      2.35 o 
  -1  11  13       14.03       10.96      2.53 o 
 -11   0  14      627.75      706.75     36.45 o 
 -10   0  14      141.88      146.69      4.97 o 
  -9   0  14        1.83       -0.80      1.35 o 
  -8   0  14       10.72        7.93      1.74 o 
  -7   0  14      158.55      153.13      5.64 o 
  -6   0  14       97.01       97.40      4.61 o 
  -5   0  14      107.58      103.79      4.89 o 
  -4   0  14      294.21      303.58      7.71 o 
  -3   0  14      303.88      301.18     11.17 o 
  -2   0  14      215.93      218.96      9.58 o 
  -1   0  14      198.18      206.52      4.59 o 
   0   0  14       76.13       83.32      5.85 o 
   1   0  14       16.20       17.11      2.01 o 
   2   0  14        1.22       -0.22      2.79 o 
   3   0  14      254.41      234.05      6.26 o 
   4   0  14      529.62      467.63      9.70 o 
   5   0  14      209.38      206.72      6.44 o 
   6   0  14       90.47       84.87      6.39 o 
 -11   1  14       18.87       11.95      1.84 o 
 -10   1  14        0.56        0.34      1.51 o 
  -9   1  14        7.24        8.25      1.44 o 
  -8   1  14       17.99       17.31      1.51 o 
  -7   1  14       58.26       61.87      2.08 o 
  -6   1  14       83.81       83.70      3.12 o 
  -5   1  14       42.40       38.91      2.33 o 
  -4   1  14      305.36      276.37      6.03 o 
  -3   1  14      197.41      205.48      6.50 o 
  -2   1  14       15.70       18.77      1.52 o 
  -1   1  14      306.26      319.81      4.31 o 
   0   1  14      298.06      316.22      4.61 o 
   1   1  14      167.16      180.98      3.62 o 
   2   1  14       50.81       50.66      2.26 o 
   3   1  14       12.71       17.47      1.66 o 
   4   1  14       23.44       28.80      2.00 o 
   5   1  14        8.24        5.03      1.59 o 
   6   1  14        3.52        8.51      3.19 o 
 -11   2  14       33.59       40.16      2.36 o 
 -10   2  14       19.83       25.08      1.91 o 
  -9   2  14      186.23      193.16      4.68 o 
  -8   2  14       38.74       44.56      2.17 o 
  -7   2  14      354.56      354.24      7.80 o 
  -6   2  14       65.88       61.42      2.32 o 
  -5   2  14        9.87        9.69      1.19 o 
  -4   2  14        8.60        9.18      1.22 o 
  -3   2  14       20.00       16.77      1.42 o 
  -2   2  14      474.59      466.51      6.84 o 
  -1   2  14      875.39      881.82      8.89 o 
   0   2  14       15.55       15.27      1.35 o 
   1   2  14       11.47       11.87      1.33 o 
   2   2  14        0.83        1.32      1.12 o 
   3   2  14        3.53        2.92      1.73 o 
   4   2  14      131.65      125.13      3.52 o 
   5   2  14        4.88        3.27      1.68 o 
 -11   3  14       65.55       86.27      3.11 o 
 -10   3  14       16.28       17.14      2.07 o 
  -9   3  14        0.53        0.91      1.13 o 
  -8   3  14        0.88       -0.36      1.28 o 
  -7   3  14      147.46      142.56      3.79 o 
  -6   3  14       80.89       77.42      2.85 o 
  -5   3  14       48.17       46.54      2.26 o 
  -4   3  14        0.09       -0.94      0.94 o 
  -3   3  14       22.75       21.66      1.54 o 
  -2   3  14       52.47       49.10      2.96 o 
  -1   3  14        9.26        9.26      1.08 o 
   0   3  14       16.96       16.07      1.38 o 
   1   3  14      166.16      167.47      3.46 o 
   2   3  14      118.68      125.71      3.25 o 
   3   3  14        2.88        2.64      1.42 o 
   4   3  14       10.15       10.62      1.83 o 
   5   3  14        0.08        2.48      1.74 o 
 -10   4  14        0.09        0.21      1.40 o 
  -9   4  14      106.98      126.26      5.53 o 
  -8   4  14       19.90       21.01      2.15 o 
  -7   4  14      861.25      847.70     11.08 o 
  -6   4  14        0.03       -0.31      1.49 o 
  -5   4  14        3.69        3.83      1.44 o 
  -4   4  14       51.93       44.34      2.32 o 
  -3   4  14       33.77       29.56      2.37 o 
  -2   4  14       46.98       45.66      2.32 o 
  -1   4  14        1.49        1.55      1.08 o 
   0   4  14       16.49       14.91      2.01 o 
   1   4  14       23.78       21.27      1.77 o 
   2   4  14       47.67       49.27      2.43 o 
   3   4  14      167.56      169.79      8.20 o 
   4   4  14        0.01        1.37      1.58 o 
   5   4  14       24.49       22.88      2.30 o 
 -10   5  14      166.76      189.93      6.84 o 
  -9   5  14        7.43        7.75      1.47 o 
  -8   5  14       16.17       16.50      1.49 o 
  -7   5  14      134.28      126.75      3.94 o 
  -6   5  14        0.09       -0.73      1.38 o 
  -5   5  14        6.29        4.83      1.55 o 
  -4   5  14       17.61       18.65      2.06 o 
  -3   5  14        4.89        3.87      1.38 o 
  -2   5  14        1.99        4.73      1.28 o 
  -1   5  14        1.06        1.46      1.04 o 
   0   5  14       18.25       20.01      1.70 o 
   1   5  14       44.50       46.74      2.55 o 
   2   5  14       77.90       75.00      3.02 o 
   3   5  14       29.96       36.13      2.43 o 
   4   5  14        0.10       -0.41      1.62 o 
 -10   6  14        0.71        0.98      2.49 o 
  -9   6  14      212.96      242.44      4.56 o 
  -8   6  14       40.66       41.29      2.27 o 
  -7   6  14       75.62       78.75      3.36 o 
  -6   6  14       15.50       13.12      1.87 o 
  -5   6  14      188.80      172.84      6.42 o 
  -4   6  14       16.68       14.58      1.86 o 
  -3   6  14       58.33       56.52      2.79 o 
  -2   6  14        2.76        3.90      1.21 o 
  -1   6  14        0.00       -0.27      1.24 o 
   0   6  14      154.82      163.90      6.34 o 
   1   6  14      116.30      116.24      3.61 o 
   2   6  14      153.09      142.19      4.12 o 
   3   6  14        1.20        0.37      1.68 o 
   4   6  14      345.52      354.37      6.99 o 
  -9   7  14       13.62       13.60      1.92 o 
  -8   7  14        1.44        2.42      1.87 o 
  -7   7  14        0.80       -0.56      1.63 o 
  -6   7  14       27.34       31.93      2.54 o 
  -5   7  14      269.63      244.53      5.51 o 
  -4   7  14        4.25        8.23      1.80 o 
  -3   7  14        1.78        1.39      1.29 o 
  -2   7  14       28.46       34.38      2.07 o 
  -1   7  14       17.63       21.67      2.11 o 
   0   7  14       18.67       16.88      2.16 o 
   1   7  14       28.45       24.97      2.16 o 
   2   7  14        1.03        2.30      1.62 o 
   3   7  14       10.05       12.78      2.08 o 
  -8   8  14       71.07       81.46      3.76 o 
  -7   8  14       30.96       34.75      4.24 o 
  -6   8  14        8.62        7.97      3.26 o 
  -5   8  14       21.94       17.37      2.61 o 
  -4   8  14       98.58      100.22      8.51 o 
  -3   8  14       23.40       24.72      1.90 o 
  -2   8  14        1.83        2.23      1.86 o 
  -1   8  14      161.85      149.92      4.77 o 
   0   8  14      155.59      156.78      4.88 o 
   1   8  14       31.56       40.81      2.99 o 
   2   8  14        6.89        8.75      2.35 o 
  -7   9  14        4.59        6.42      2.14 o 
  -6   9  14       24.70       27.34      5.45 o 
  -5   9  14        0.68        4.14      2.11 o 
  -4   9  14       17.05       17.61      2.61 o 
  -3   9  14       42.94       41.34      2.38 o 
  -2   9  14        0.36        0.55      1.85 o 
  -1   9  14       90.70       93.30      4.20 o 
   0   9  14        4.63        1.55      1.97 o 
   1   9  14       41.90       48.53      3.48 o 
  -5  10  14       67.31       63.12      4.09 o 
  -4  10  14      136.27      145.86      5.53 o 
  -3  10  14        0.87        2.96      1.97 o 
  -2  10  14       13.99       14.95      2.42 o 
  -1  10  14       13.96       14.06      2.53 o 
 -11   1  15       51.91       61.02      2.71 o 
 -10   1  15       58.82       69.25      3.32 o 
  -9   1  15      225.19      245.47      4.75 o 
  -8   1  15       30.64       31.35      3.03 o 
  -7   1  15       30.06       31.92      2.38 o 
  -6   1  15      186.81      185.63      4.52 o 
  -5   1  15      117.24      124.99      4.45 o 
  -4   1  15      323.14      324.34      6.86 o 
  -3   1  15       56.94       57.53      3.95 o 
  -2   1  15      183.55      190.29      7.58 o 
  -1   1  15     1559.55     1610.58     50.92 o 
   0   1  15      465.45      464.28     12.98 o 
   1   1  15       10.77       12.91      1.88 o 
   2   1  15       63.83       54.54      2.44 o 
   3   1  15        4.78        7.56      1.51 o 
   4   1  15      471.42      489.57      7.18 o 
   5   1  15      199.46      247.25      6.86 o 
 -10   2  15       87.71      100.15      4.99 o 
  -9   2  15      409.82      430.32      6.49 o 
  -8   2  15      389.86      402.76      9.14 o 
  -7   2  15      540.90      543.65      9.42 o 
  -6   2  15      118.13      104.09      4.09 o 
  -5   2  15      246.86      231.79      5.83 o 
  -4   2  15      110.08      111.03      4.19 o 
  -3   2  15       94.18       81.97      3.68 o 
  -2   2  15     1180.79     1167.78     21.16 o 
  -1   2  15       64.81       66.42      2.80 o 
   0   2  15      105.62      104.06      3.07 o 
   1   2  15       15.31       18.22      2.07 o 
   2   2  15        6.26        7.24      1.44 o 
   3   2  15       12.90        6.56      1.51 o 
   4   2  15        0.49       -1.37      1.37 o 
 -10   3  15       12.26       16.30      2.29 o 
  -9   3  15       66.77       71.27      3.26 o 
  -8   3  15        8.77       10.28      2.43 o 
  -7   3  15       60.56       57.38      2.63 o 
  -6   3  15       38.32       42.29      2.26 o 
  -5   3  15      127.52      128.07      3.36 o 
  -4   3  15       30.79       25.88      1.62 o 
  -3   3  15       24.88       23.37      1.68 o 
  -2   3  15      217.31      201.30      5.18 o 
  -1   3  15        3.60        3.32      1.41 o 
   0   3  15        0.35        0.08      1.03 o 
   1   3  15       17.39       15.68      1.53 o 
   2   3  15       74.34       78.71      3.05 o 
   3   3  15        0.07       -0.24      1.42 o 
   4   3  15       46.69       47.21      2.83 o 
 -10   4  15        2.01        2.05      2.66 o 
  -9   4  15        1.19        0.19      1.68 o 
  -8   4  15        2.56        3.92      1.68 o 
  -7   4  15      105.94      105.82      3.61 o 
  -6   4  15        0.13       -1.38      1.38 o 
  -5   4  15       18.07       15.69      1.77 o 
  -4   4  15        1.75        3.44      1.38 o 
  -3   4  15        0.08        1.73      1.38 o 
  -2   4  15      129.02      118.60      3.54 o 
  -1   4  15       12.95       17.95      1.85 o 
   0   4  15       95.51       98.14      3.88 o 
   1   4  15        1.27        0.56      1.32 o 
   2   4  15       94.50       90.10      3.30 o 
   3   4  15       19.80       19.40      2.12 o 
   4   4  15      149.36      147.53      4.57 o 
  -9   5  15       18.00       22.05      3.44 o 
  -8   5  15        0.03        2.43      2.00 o 
  -7   5  15       78.28       89.64      3.48 o 
  -6   5  15        1.33       -0.57      1.35 o 
  -5   5  15       13.77       16.83      1.93 o 
  -4   5  15        7.21        5.98      1.55 o 
  -3   5  15      110.53      109.63      3.49 o 
  -2   5  15       14.07       15.18      1.84 o 
  -1   5  15       14.97       15.24      1.53 o 
   0   5  15        0.44        1.13      1.26 o 
   1   5  15        1.08       -1.22      1.40 o 
   2   5  15       85.96       92.59      3.52 o 
   3   5  15        9.51        8.59      1.87 o 
  -9   6  15        1.13       -0.15      1.86 o 
  -8   6  15        0.31        0.69      1.77 o 
  -7   6  15        7.62        6.63      1.90 o 
  -6   6  15        0.51       -0.75      3.19 o 
  -5   6  15        0.88        1.77      1.54 o 
  -4   6  15       76.71       72.65      3.15 o 
  -3   6  15       25.00       17.67      2.06 o 
  -2   6  15        0.02       -0.64      1.08 o 
  -1   6  15       16.09       12.63      1.68 o 
   0   6  15       22.43       21.51      2.37 o 
   1   6  15      248.51      237.68      8.49 o 
   2   6  15        5.76       11.23      1.96 o 
   3   6  15        2.39        2.13      1.71 o 
  -8   7  15       21.59       22.02      2.50 o 
  -7   7  15       53.88       50.79      4.07 o 
  -6   7  15        5.39        9.90      1.99 o 
  -5   7  15        2.65        2.15      1.64 o 
  -4   7  15       31.50       31.32      2.87 o 
  -3   7  15      129.25      147.23      4.80 o 
  -2   7  15        0.28        0.59      1.34 o 
  -1   7  15       10.87       12.19      1.77 o 
   0   7  15        0.23        0.43      1.58 o 
   1   7  15      125.16      133.27      5.65 o 
   2   7  15       55.90       62.00      5.45 o 
  -7   8  15        0.12       -0.28      1.94 o 
  -6   8  15       99.04      102.25      3.99 o 
  -5   8  15       46.64       46.26      2.86 o 
  -4   8  15      203.81      192.74      5.16 o 
  -3   8  15       10.36       12.55      1.68 o 
  -2   8  15        8.43        9.42      2.39 o 
  -1   8  15      129.81      134.44      4.47 o 
   0   8  15       21.28       24.35      2.27 o 
   1   8  15      191.36      179.99      7.68 o 
  -5   9  15        1.73        3.95      2.30 o 
  -4   9  15       69.18       69.33      3.90 o 
  -3   9  15       25.39       25.52      2.69 o 
  -2   9  15       81.23       91.14      6.92 o 
  -1   9  15       13.33       17.73      5.19 o 
 -10   0  16       47.97       54.27      6.39 o 
  -9   0  16        8.26       13.87      3.07 o 
  -8   0  16        0.29        0.74      5.59 o 
  -7   0  16       13.78       12.19      2.80 o 
  -6   0  16       34.20       29.27      3.46 o 
  -5   0  16       87.13       94.31      5.08 o 
  -4   0  16        7.14        6.92      3.46 o 
  -3   0  16      105.82       95.78      7.18 o 
  -2   0  16      383.28      378.87     13.57 o 
  -1   0  16      329.62      312.62     12.50 o 
   0   0  16       51.97       58.38      3.14 o 
   1   0  16        0.84       -1.05      1.61 o 
   2   0  16      125.38      118.32      6.78 o 
   3   0  16        2.58        0.04      1.92 o 
   4   0  16     1426.62     1535.20     29.54 o 
 -10   1  16       11.23       13.53      2.57 o 
  -9   1  16       84.99       78.35      5.74 o 
  -8   1  16        0.68        0.59      1.74 o 
  -7   1  16       63.90       63.17      3.05 o 
  -6   1  16       11.15       14.40      2.06 o 
  -5   1  16       23.06       23.07      2.46 o 
  -4   1  16       87.95       92.33      4.64 o 
  -3   1  16      275.28      267.89      7.99 o 
  -2   1  16       98.44      103.74      5.36 o 
  -1   1  16      171.82      176.50     10.31 o 
   0   1  16       74.84       81.82      3.65 o 
   1   1  16      136.91      142.16      3.36 o 
   2   1  16       20.01       23.35      1.84 o 
   3   1  16       45.52       43.55      2.32 o 
   4   1  16      127.79      107.90      4.70 o 
 -10   2  16       65.65       66.71      3.35 o 
  -9   2  16      363.75      375.51      9.45 o 
  -8   2  16      127.25      121.05      4.85 o 
  -7   2  16        2.99        2.79      2.53 o 
  -6   2  16       78.49       84.61      3.94 o 
  -5   2  16      401.25      378.32      7.78 o 
  -4   2  16        2.78        3.02      1.84 o 
  -3   2  16      134.20      129.59      9.05 o 
  -2   2  16      154.09      153.01      3.79 o 
  -1   2  16      195.67      199.54      6.96 o 
   0   2  16        0.63        0.37      1.84 o 
   1   2  16        4.71        3.23      1.23 o 
   2   2  16       17.37       20.80      2.00 o 
   3   2  16       62.17       66.90      2.80 o 
 -10   3  16        9.54        9.99      2.04 o 
  -9   3  16      519.52      524.05      8.23 o 
  -8   3  16      186.67      177.03      4.37 o 
  -7   3  16      190.80      194.47      4.70 o 
  -6   3  16       41.66       36.46      3.66 o 
  -5   3  16       33.80       26.06      3.86 o 
  -4   3  16      188.32      178.04      5.31 o 
  -3   3  16       75.71       67.14      2.50 o 
  -2   3  16       29.75       29.41      2.60 o 
  -1   3  16       82.15       72.27      3.05 o 
   0   3  16       55.59       51.37      4.26 o 
   1   3  16        8.51        9.41      1.47 o 
   2   3  16       38.43       40.14      2.42 o 
   3   3  16       13.06       14.13      2.20 o 
  -9   4  16       18.03       13.96      2.19 o 
  -8   4  16       49.25       49.01      5.09 o 
  -7   4  16        4.23        5.01      1.65 o 
  -6   4  16       81.88       90.46      3.26 o 
  -5   4  16       65.48       63.54      2.87 o 
  -4   4  16      136.70      131.58      3.65 o 
  -3   4  16      561.36      534.54      8.00 o 
  -2   4  16       16.05       14.46      3.06 o 
  -1   4  16      145.61      144.37      5.32 o 
   0   4  16       58.45       63.83      5.83 o 
   1   4  16       88.99       90.09      3.17 o 
   2   4  16       61.37       65.15      3.02 o 
   3   4  16       22.28       22.03      2.24 o 
  -9   5  16        3.55        3.18      1.82 o 
  -8   5  16       20.06       20.88      3.23 o 
  -7   5  16        0.99       -0.31      1.60 o 
  -6   5  16       10.48       11.18      1.83 o 
  -5   5  16       28.52       27.03      2.25 o 
  -4   5  16       89.82       81.58      3.18 o 
  -3   5  16       87.04       78.22      3.45 o 
  -2   5  16        5.04        7.44      1.70 o 
  -1   5  16       27.60       29.57      2.93 o 
   0   5  16       43.89       46.33      2.35 o 
   1   5  16      176.94      193.25      5.29 o 
   2   5  16      383.28      404.75     15.51 o 
  -8   6  16        3.00        1.78      1.90 o 
  -7   6  16       36.10       39.95      2.71 o 
  -6   6  16       60.49       61.39      3.12 o 
  -5   6  16        7.04        9.08      2.06 o 
  -4   6  16       69.96       63.52      3.00 o 
  -3   6  16       85.13       75.31      4.96 o 
  -2   6  16       68.67       69.15      3.17 o 
  -1   6  16        9.74       10.41      1.63 o 
   0   6  16       64.74       78.25      5.02 o 
   1   6  16       52.50       48.36      2.61 o 
   2   6  16       12.53       18.94      5.19 o 
  -7   7  16        1.51        2.14      1.84 o 
  -6   7  16        3.45        4.79      1.87 o 
  -5   7  16        0.17        0.71      1.71 o 
  -4   7  16        6.29        5.26      2.93 o 
  -3   7  16        9.96        6.80      1.90 o 
  -2   7  16      859.04      841.61     14.19 o 
  -1   7  16        3.38        2.24      2.16 o 
   0   7  16        6.82        5.03      1.76 o 
   1   7  16       15.70       14.60      3.19 o 
  -6   8  16       88.54       96.57      7.72 o 
  -5   8  16        7.46       12.33      2.11 o 
  -4   8  16        0.28        2.03      1.77 o 
  -3   8  16       53.22       56.99      3.19 o 
  -2   8  16      142.62      135.32      5.49 o 
  -1   8  16        1.11       -0.24      1.58 o 
  -9   1  17        3.24        4.33      2.65 o 
  -8   1  17       11.88       13.32      2.16 o 
  -7   1  17        0.01       -0.54      1.68 o 
  -6   1  17       45.61       40.21      3.06 o 
  -5   1  17      177.67      182.18      5.63 o 
  -4   1  17      154.28      149.93      6.40 o 
  -3   1  17       64.94       63.95      4.42 o 
  -2   1  17       33.08       27.18      3.39 o 
  -1   1  17       63.20       62.08      2.82 o 
   0   1  17      134.18      133.38      3.34 o 
   1   1  17       22.74       23.91      2.23 o 
   2   1  17        0.68        0.06      1.33 o 
  -9   2  17        3.77        3.98      2.23 o 
  -8   2  17        6.96       10.84      2.99 o 
  -7   2  17       98.99      100.63      5.55 o 
  -6   2  17        0.02       -1.79      1.79 o 
  -5   2  17      185.62      205.08      5.82 o 
  -4   2  17       12.83       14.29      2.51 o 
  -3   2  17      209.76      220.14      7.62 o 
  -2   2  17       34.17       33.66      6.25 o 
  -1   2  17        6.97        8.27      1.68 o 
   0   2  17      156.00      160.36      6.43 o 
   1   2  17        0.20        0.27      1.25 o 
   2   2  17       50.74       56.57      4.73 o 
  -9   3  17      124.93      123.75      9.44 o 
  -8   3  17        4.81        8.11      2.82 o 
  -7   3  17       56.00       61.21      4.51 o 
  -6   3  17        0.85        0.93      2.45 o 
  -5   3  17        1.86        2.79      2.45 o 
  -4   3  17      295.77      288.18      8.44 o 
  -3   3  17      342.96      335.63      9.50 o 
  -2   3  17        4.25        4.92      1.52 o 
  -1   3  17        0.31        0.86      1.49 o 
   0   3  17       80.52       81.69      3.51 o 
   1   3  17       58.15       67.45      2.89 o 
   2   3  17        0.68       -0.69      1.50 o 
  -8   4  17        2.13        2.12      2.72 o 
  -7   4  17       76.42       76.65      7.32 o 
  -6   4  17       27.92       26.87      3.57 o 
  -5   4  17        2.00        2.32      1.52 o 
  -4   4  17        2.23        3.99      1.52 o 
  -3   4  17      108.20      109.62      3.87 o 
  -2   4  17       85.76       88.38      3.83 o 
  -1   4  17       13.91       15.72      2.29 o 
   0   4  17        2.13        2.71      1.85 o 
   1   4  17       36.26       35.51      3.29 o 
  -8   5  17       24.08       16.23      5.05 o 
  -7   5  17        3.78        3.34      1.70 o 
  -6   5  17        0.17        1.25      1.58 o 
  -5   5  17      251.38      258.81     11.46 o 
  -4   5  17       63.48       56.54      3.23 o 
  -3   5  17        0.75        1.57      1.58 o 
  -2   5  17        0.34        3.79      2.39 o 
  -1   5  17       38.31       40.08      5.05 o 
   0   5  17       63.02       67.26      5.32 o 
   1   5  17       14.25       17.35      2.27 o 
  -7   6  17       35.00       35.24      2.94 o 
  -6   6  17       12.73       14.81      2.15 o 
  -5   6  17       83.84       88.17      3.51 o 
  -4   6  17        1.08        0.55      1.60 o 
  -3   6  17       32.62       36.47      2.54 o 
  -2   6  17       13.30       13.04      4.26 o 
  -1   6  17        8.22        8.00      2.16 o 
   0   6  17        1.26       -2.13      3.72 o 
  -5   7  17       73.26       69.10      3.31 o 
  -4   7  17       10.93        7.84      2.09 o 
  -3   7  17        9.85       10.80      2.18 o 
  -2   7  17        1.23        1.64      2.16 o 
  -8   0  18        2.88        7.18      2.82 o 
  -7   0  18        0.00       -2.35      2.35 o 
  -6   0  18        0.40       -0.27      3.46 o 
  -5   0  18       81.53       89.12      7.45 o 
  -4   0  18      217.91      225.61     11.17 o 
  -3   0  18      228.79      223.48     11.17 o 
  -2   0  18        3.09       10.11      4.26 o 
  -1   0  18       13.58       15.16      4.52 o 
   0   0  18        9.48        5.85      3.72 o 
   1   0  18        0.01       -1.12      1.77 o 
  -8   1  18       49.28       40.27      2.95 o 
  -7   1  18        1.48        0.69      2.07 o 
  -6   1  18       19.64       24.97      2.86 o 
  -5   1  18      265.35      257.94      8.37 o 
  -4   1  18       56.56       57.06      4.66 o 
  -3   1  18      104.92       86.17      5.17 o 
  -2   1  18       24.35       23.30      3.39 o 
  -1   1  18        1.82        2.53      2.45 o 
   0   1  18       23.75       24.97      3.99 o 
   1   1  18       49.15       55.79      2.43 o 
  -8   2  18        0.88       -0.33      2.53 o 
  -7   2  18        1.09        0.38      3.72 o 
  -6   2  18       59.29       59.19      3.68 o 
  -5   2  18       21.78       21.87      3.00 o 
  -4   2  18      142.82      146.85      6.49 o 
  -3   2  18       64.06       62.23      4.61 o 
  -2   2  18      114.95      104.24      5.85 o 
  -1   2  18       80.99       87.36      6.25 o 
   0   2  18       91.74      116.52      4.01 o 
   1   2  18       17.79       19.88      3.59 o 
  -7   3  18        4.18        0.53      3.99 o 
  -6   3  18       38.27       40.40      4.14 o 
  -5   3  18      242.10      229.11      7.81 o 
  -4   3  18      458.88      448.85     15.96 o 
  -3   3  18      641.56      643.37     19.96 o 
  -2   3  18       18.50       23.66      3.57 o 
  -1   3  18       22.80       20.28      4.39 o 
   0   3  18      291.01      302.43      7.33 o 
  -7   4  18        7.02        4.29      3.06 o 
  -6   4  18        3.43        6.72      3.19 o 
  -5   4  18       82.13       87.35      5.17 o 
  -4   4  18       23.67       22.29      3.39 o 
  -3   4  18       73.76       69.70      6.92 o 
  -2   4  18       18.41       15.50      2.33 o 
  -1   4  18        5.39        4.53      2.93 o 
   0   4  18       21.21       33.79      3.72 o 
  -6   5  18        9.32       10.38      3.20 o 
  -5   5  18       84.46       85.62      5.17 o 
  -4   5  18        0.06        1.80      2.53 o 
  -3   5  18       19.48       20.23      2.53 o 
  -2   5  18        3.80        3.95      2.53 o 
  -1   5  18        5.68        3.99      2.39 o 
  -6   1  19       53.70       48.62      4.61 o 
  -5   1  19      247.50      261.95      8.84 o 
  -4   1  19       11.54       15.66      3.29 o 
  -3   1  19       11.17        6.76      2.91 o 
  -2   1  19       36.43       40.11      4.14 o 
  -6   2  19       34.88       33.78      3.33 o 
  -5   2  19       18.59       20.03      3.57 o 
  -4   2  19       96.56       81.98      5.36 o 
  -3   2  19        1.38        4.82      3.46 o 
  -2   2  19       15.74       14.24      3.37 o 
  -5   3  19      246.14      253.54      8.63 o 
  -4   3  19      194.95      213.90     11.44 o 
  -3   3  19      363.26      388.45     15.43 o 
                                                 
